# Supplementary material for: Cripto shapes macrophage plasticity and restricts EndMT in injured and diseased skeletal muscle
Source: EMBO Rep. 2020 Feb 27;21(4):e49075. doi: 10.15252/embr.201949075 (PMC7132341; doi:10.15252/embr.201949075)
Supplement: Supplementary file 3 — Dataset EV1 [file EMBR-21-e49075-s003.xlsx]

## Sheet: Dataset EV1 Legend
Dataset EV1. RNAseq data of Ly6C-low Control and CriptoMy-LOF macrophages isolated at day 5 after CTX-induced injury.
The dataset contains raw and normalized counts of 13,008 genes. Raw counts were normalized for all samples. Fold Change (FC) is the expression ratio between Average_Control and Average_CriptoMy-LOF. P values were adjusted by the False Discovery Rate method (adj. P Value). (n=3 biological replicates).
Colum A	Gene ID
Colum B	Average Expression
Colum C	Control_1 Normalized
Colum D	Control_1 Raw
Colum E	Control_2 Normalized
Colum F	Control_2 Raw
Colum G	Control_3 Normalized
Colum H	Control_3 Raw
Colum I	CriptoMy-LOF_1 Normalized
Colum J	CriptoMy-LOF_1 Raw
Colum K	CriptoMy-LOF_2 Normalized
Colum L	CriptoMy-LOF_2 Raw
Colum M	CriptoMy-LOF_3 Normalized
Colum N	CriptoMy-LOF_3 Raw
Colum O	Average_Control
Colum P	Average_CriptoMy-LOF
Colum Q	Fold Change (FC)
Colum R	logFC
Colum S	P Value
Colum T	adj. P Value
Colum U	chromosome_name
Colum V	start_position
Colum W	end_position
Colum X	strand
Colum Y	mgi_symbol
Colum Z	description
Colum AA	gene_biotype
Colum AB	ensembl_transcript_id

## Sheet: Control_vs_CriptoMy-LOF
Gene ID	Average Expression	Control_1 Normalized	Control_1 Raw	Control_2 Normalized	Control_2 Raw	Control_3 Normalized	Control_3 Raw	CriptoMy-LOF_1 Normalized	CriptoMy-LOF_1 Raw	CriptoMy-LOF_2 Normalized	CriptoMy-LOF_2 Raw	CriptoMy-LOF_3 Normalized	CriptoMy-LOF_3 Raw	Average_Control	Average_CriptoMy-LOF	Fold Change (FC)	logFC	P Value	adj. P Value	chromosome_name	start_position	end_position	strand	mgi_symbol	description	gene_biotype	ensembl_transcript_id
ENSMUSG00000060019	13.4314	62.5534	826	52.925	648	57.1667	776	0.0317489	0	0.460122	6	0.861635	12	57.5483	0.451169	257.194	8.00671	1.25497e-07	0.00092434	8	106572966	106573461	-1	Gm10073	predicted pseudogene 10073 [Source:MGI Symbol;Acc:MGI:3641908]	protein_coding	ENSMUST00000073722
ENSMUSG00000039347	8.39524	0.64332	8	1.99948	24	1.36199	18	12.9853	204	19.856	280	19.404	281	1.33493	17.4151	-14.2558	-3.83347	1.42119e-07	0.00092434	6	48537615	48541801	1	Atp6v0e2	ATPase, H+ transporting, lysosomal V0 subunit E2 [Source:MGI Symbol;Acc:MGI:1923502]	protein_coding	ENSMUST00000040361,ENSMUST00000203011,ENSMUST00000204277
ENSMUSG00000082536	51.774	275.681	3642	270.909	3319	119.965	1629	0.539731	8	0.389334	5	0.861635	12	222.185	0.5969	366.819	8.51892	7.19787e-07	0.003121	2	40555752	40557116	1	Gm13456	predicted gene 13456 [Source:MGI Symbol;Acc:MGI:3651389]	processed_pseudogene	ENSMUST00000118928
ENSMUSG00000094344	0.862512	3.82207	50	2.81559	34	3.20251	43	0.158744	2	0.460122	6	0.241258	3	3.28006	0.286708	12.7032	3.66713	1.14013e-05	0.0318932	4	32964888	32965232	1	Gm11942	predicted gene 11942 [Source:MGI Symbol;Acc:MGI:3650608]	processed_pseudogene	ENSMUST00000180255
ENSMUSG00000026771	13.9121	9.87685	130	9.18128	112	12.037	163	25.3038	398	20.5639	290	20.0933	291	10.3651	21.987	-2.1209	-1.08468	1.22591e-05	0.0318932	2	23506220	23572106	-1	Spopl	speckle-type POZ protein-like [Source:MGI Symbol;Acc:MGI:1924107]	protein_coding	ENSMUST00000028110,ENSMUST00000123843,ENSMUST00000132484,ENSMUST00000132827,ENSMUST00000136290,ENSMUST00000195415
ENSMUSG00000032786	86.94	88.3618	1167	85.1615	1043	114.665	1557	51.4014	809	51.569	728	47.0453	682	96.0627	50.0052	1.90555	0.930207	2.43405e-05	0.0527702	9	106233455	106248654	-1	Alas1	aminolevulinic acid synthase 1 [Source:MGI Symbol;Acc:MGI:87989]	protein_coding	ENSMUST00000074082,ENSMUST00000112524,ENSMUST00000123115,ENSMUST00000123601,ENSMUST00000133617,ENSMUST00000134053,ENSMUST00000141118,ENSMUST00000143125,ENSMUST00000214249,ENSMUST00000214989,ENSMUST00000215222,ENSMUST00000219129,ENSMUST00000219340
ENSMUSG00000091549	12.4867	20.17	266	16.1999	198	17.1169	232	8.28645	130	7.18498	101	10.443	151	17.8289	8.63815	2.08089	1.0572	4.78948e-05	0.0802556	17	78850792	78851956	-1	Gm6548	predicted gene 6548 [Source:MGI Symbol;Acc:MGI:3644071]	processed_pseudogene	ENSMUST00000167498
ENSMUSG00000032733	6.36631	4.65461	61	4.93749	60	4.52769	61	10.3819	163	8.45916	119	10.443	151	4.7066	9.76135	-2.07271	-1.05152	4.93577e-05	0.0802556	9	56917193	56928371	-1	Snx33	sorting nexin 33 [Source:MGI Symbol;Acc:MGI:2443239]	protein_coding	ENSMUST00000050916
ENSMUSG00000032578	12.5509	14.3422	189	10.079	123	28.5281	387	2.25417	35	2.58376	36	2.44704	35	17.6498	2.42832	6.69492	2.74307	7.20774e-05	0.104176	9	107296026	107302784	1	Cish	cytokine inducible SH2-containing protein [Source:MGI Symbol;Acc:MGI:103159]	protein_coding	ENSMUST00000085102,ENSMUST00000165664,ENSMUST00000167072,ENSMUST00000168260,ENSMUST00000171568
ENSMUSG00000025823	91.7523	133.394	1762	130.374	1597	108.186	1469	85.4362	1345	77.1943	1090	84.4747	1225	123.985	82.3684	1.50036	0.585308	0.000116913	0.152081	6	47796141	47813430	-1	Pdia4	protein disulfide isomerase associated 4 [Source:MGI Symbol;Acc:MGI:104864]	protein_coding	ENSMUST00000077290,ENSMUST00000204029
ENSMUSG00000104802	3.55061	17.4453	230	16.9344	207	5.632	76	0.539731	8	0.460122	6	0.585912	8	13.3372	0.528588	22.2597	4.47636	0.000179426	0.212179	5	86997159	86998415	1	Gm5869	predicted gene 5869 [Source:MGI Symbol;Acc:MGI:3648808]	processed_pseudogene	ENSMUST00000200248
ENSMUSG00000104654	27.8107	14.9477	197	17.424	213	13.5831	184	23.2084	365	30.545	431	27.3311	396	15.3183	27.0282	-1.76446	-0.819224	0.000204363	0.22153	9	111052781	111053193	-1	Gm43814	predicted gene 43814 [Source:MGI Symbol;Acc:MGI:5663951]	TEC	ENSMUST00000197851
ENSMUSG00000068396	14.3402	0.0378423	0	40.4384	495	0.257673	3	70.7047	1113	40.243	568	34.362	498	13.578	48.4366	-68.3355	-6.09456	0.00041112	0.411373	6	71124610	71124963	1	Rpl34-ps1	ribosomal protein L34, pseudogene 1 [Source:MGI Symbol;Acc:MGI:3704270]	processed_pseudogene	ENSMUST00000121998
ENSMUSG00000063458	4.97223	9.64979	127	10.7319	131	9.01857	122	4.66708	73	5.62764	79	4.30818	62	9.80009	4.86763	2.02013	1.01445	0.000448313	0.416547	14	22019712	23056085	1	Lrmda	leucine rich melanocyte differentiation associated [Source:MGI Symbol;Acc:MGI:1923883]	protein_coding	ENSMUST00000075639,ENSMUST00000159107,ENSMUST00000159777,ENSMUST00000161249,ENSMUST00000162337,ENSMUST00000162540,ENSMUST00000226003
ENSMUSG00000079222	0.875101	0.340581	4	0.448863	5	0.478536	6	0.0317489	0	0.106182	1	0.0344654	0	0.42266	0.0574654	8.5681	3.09898	0.000795939	0.544925	GL456221.1	17591	30203	-1			protein_coding	ENSMUST00000111423
ENSMUSG00000042073	4.80338	7.60631	100	5.7536	70	10.7855	146	3.07964	48	2.79613	39	2.10239	30	8.04846	2.65938	2.97905	1.57485	0.000768857	0.544925	9	106447459	106452923	1	Abhd14b	abhydrolase domain containing 14b [Source:MGI Symbol;Acc:MGI:1923741]	protein_coding	ENSMUST00000048527,ENSMUST00000185347,ENSMUST00000185527,ENSMUST00000186361,ENSMUST00000187106,ENSMUST00000190167,ENSMUST00000213179,ENSMUST00000215475,ENSMUST00000216130,ENSMUST00000217496
ENSMUSG00000032375	11.854	16.083	212	12.3641	151	14.5401	197	6.953	109	6.33552	89	5.75572	83	14.3291	6.34808	2.25145	1.17085	0.000648057	0.544925	9	66775202	66795490	-1	Aph1b	aph1 homolog B, gamma secretase subunit [Source:MGI Symbol;Acc:MGI:3522097]	protein_coding	ENSMUST00000034934,ENSMUST00000113730,ENSMUST00000168309
ENSMUSG00000026389	54.8235	78.5228	1037	110.624	1355	98.1736	1333	50.195	790	45.4105	641	77.3059	1121	95.7735	57.6371	1.6916	0.758392	0.000689211	0.544925	1	120190757	120272705	-1	Steap3	STEAP family member 3 [Source:MGI Symbol;Acc:MGI:1915678]	protein_coding	ENSMUST00000112639,ENSMUST00000112640,ENSMUST00000112641,ENSMUST00000112643,ENSMUST00000140490
ENSMUSG00000053716	35.5503	39.9993	528	46.3961	568	47.0806	639	27.5263	433	25.9438	366	25.8146	374	44.492	26.4282	1.67888	0.747499	0.000771851	0.544925	9	106368632	106375724	1	Dusp7	dual specificity phosphatase 7 [Source:MGI Symbol;Acc:MGI:2387100]	protein_coding	ENSMUST00000172306,ENSMUST00000173051,ENSMUST00000173748,ENSMUST00000193878
ENSMUSG00000040274	27.8648	27.7384	366	26.4829	324	24.1109	327	37.8129	595	35.5002	501	39.8765	578	26.1107	37.7298	-1.44658	-0.532644	0.000910353	0.563899	5	3341485	3531008	1	Cdk6	cyclin-dependent kinase 6 [Source:MGI Symbol;Acc:MGI:1277162]	protein_coding	ENSMUST00000042410,ENSMUST00000165117,ENSMUST00000197385,ENSMUST00000197607,ENSMUST00000199156,ENSMUST00000199396
ENSMUSG00000059994	7.08997	13.3583	176	6.65133	81	5.77925	78	18.0016	283	15.2548	215	15.6128	226	8.59631	16.2897	-2.02986	-1.02138	0.000868665	0.563899	3	87376387	87402934	1	Fcrl1	Fc receptor-like 1 [Source:MGI Symbol;Acc:MGI:2442862]	protein_coding	ENSMUST00000072480,ENSMUST00000163661,ENSMUST00000167200,ENSMUST00000191666,ENSMUST00000193854,ENSMUST00000194786
ENSMUSG00000048758	112.722	152.618	2016	161.305	1976	192.85	2619	115.09	1812	121.437	1715	112.53	1632	168.924	116.352	1.44507	0.531141	0.00105993	0.619641	9	106429454	106431568	1	Rpl29	ribosomal protein L29 [Source:MGI Symbol;Acc:MGI:99687]	protein_coding	ENSMUST00000059802,ENSMUST00000098994,ENSMUST00000150576,ENSMUST00000213448,ENSMUST00000214067,ENSMUST00000217081
ENSMUSG00000057207	0.809505	0.0378423	0	0.0408057	0	0.331294	4	1.11121	17	0.743274	10	0.516981	7	0.136647	0.790488	-9.4958	-3.24729	0.00109561	0.619641	2	85950437	85953910	1	Olfr1028	olfactory receptor 1028 [Source:MGI Symbol;Acc:MGI:3031368]	protein_coding	ENSMUST00000080698
ENSMUSG00000032577	68.804	64.2184	848	62.3103	763	113.634	1543	46.1311	726	39.0396	551	45.2531	656	80.0542	43.4746	1.77383	0.826865	0.00122318	0.636447	9	107254927	107289877	-1	Mapkapk3	mitogen-activated protein kinase-activated protein kinase 3 [Source:MGI Symbol;Acc:MGI:2143163]	protein_coding	ENSMUST00000035194,ENSMUST00000128175,ENSMUST00000134682,ENSMUST00000141596,ENSMUST00000141674,ENSMUST00000143487,ENSMUST00000155860,ENSMUST00000192054
ENSMUSG00000050786	5.42372	4.35187	57	4.52943	55	4.15958	56	7.96897	125	8.10522	114	8.44402	122	4.34696	8.17274	-1.88207	-0.912323	0.00119679	0.636447	6	49319274	49341582	1	Ccdc126	coiled-coil domain containing 126 [Source:MGI Symbol;Acc:MGI:1889376]	protein_coding	ENSMUST00000055559,ENSMUST00000114491
ENSMUSG00000029417	13.1766	13.207	174	10.2422	125	14.6138	198	7.08	111	8.31759	117	5.48	79	12.6877	6.95919	1.83868	0.878671	0.0013458	0.654853	5	92321347	92328079	-1	Cxcl9	chemokine (C-X-C motif) ligand 9 [Source:MGI Symbol;Acc:MGI:1352449]	protein_coding	ENSMUST00000113093,ENSMUST00000202404
ENSMUSG00000030291	15.046	16.0073	211	17.1792	210	15.4972	210	19.97	314	29.1293	411	29.8126	432	16.2279	26.304	-1.59407	-0.672716	0.00135924	0.654853	6	146642547	146650732	1	Med21	mediator complex subunit 21 [Source:MGI Symbol;Acc:MGI:1347064]	protein_coding	ENSMUST00000032429,ENSMUST00000075077,ENSMUST00000111650,ENSMUST00000125539,ENSMUST00000134387,ENSMUST00000203416,ENSMUST00000204040
ENSMUSG00000028268	45.6002	43.5565	575	38.4798	471	42.0744	571	33.2411	523	27.7135	391	21.4719	311	41.3702	27.4755	1.52572	0.609492	0.00154125	0.694154	3	142560026	142573209	1	Gbp3	guanylate binding protein 3 [Source:MGI Symbol;Acc:MGI:1926263]	protein_coding	ENSMUST00000029935,ENSMUST00000106221,ENSMUST00000106222,ENSMUST00000128609,ENSMUST00000142060,ENSMUST00000142731,ENSMUST00000199325
ENSMUSG00000064354	2269.25	928.234	12264	1093.47	13398	932.078	12660	1419.02	22347	1730.45	24445	1669.33	24217	984.594	1606.26	-1.6303	-0.705141	0.00160091	0.694154	MT	7013	7696	1	mt-Co2	mitochondrially encoded cytochrome c oxidase II [Source:MGI Symbol;Acc:MGI:102503]	protein_coding	ENSMUST00000082405
ENSMUSG00000078240	0.828211	0.113527	1	0.448863	5	0.0368105	0	0.920717	14	1.59273	22	1.96453	28	0.199733	1.49266	-11.7119	-3.54991	0.00157204	0.694154	18	34736359	34738014	1	Gm3550	predicted gene 3550 [Source:MGI Symbol;Acc:MGI:3781727]	protein_coding	ENSMUST00000105038
ENSMUSG00000027996	1.41156	1.85427	24	0.367251	4	0.699399	9	4.03211	63	2.86691	40	2.51597	36	0.973641	3.13833	-3.91327	-1.96838	0.00167852	0.704327	3	83766321	83774316	1	Sfrp2	secreted frizzled-related protein 2 [Source:MGI Symbol;Acc:MGI:108078]	protein_coding	ENSMUST00000029625,ENSMUST00000140261,ENSMUST00000154794
ENSMUSG00000028270	68.1054	48.9301	646	45.0903	552	58.1974	790	36.7334	578	34.5091	487	31.9494	463	50.7393	34.3973	1.46938	0.555205	0.00210198	0.854454	3	142620602	142638008	1	Gbp2	guanylate binding protein 2 [Source:MGI Symbol;Acc:MGI:102772]	protein_coding	ENSMUST00000165774,ENSMUST00000169572
ENSMUSG00000038775	5.29831	10.4066	137	7.46744	91	24.1109	327	0.0952466	1	0.035394	0	0.0344654	0	13.995	0.0550353	255.783	7.99878	0.00227839	0.8981	9	119052778	119071525	1	Vill	villin-like [Source:MGI Symbol;Acc:MGI:1201781]	protein_coding	ENSMUST00000051386,ENSMUST00000074734,ENSMUST00000126251,ENSMUST00000131647,ENSMUST00000135872,ENSMUST00000136561,ENSMUST00000141185,ENSMUST00000151638,ENSMUST00000153454,ENSMUST00000153630
ENSMUSG00000080058	1.2679	0.0378423	0	0.0408057	0	0.0368105	0	1.3652	21	9.16704	129	0.103396	1	0.0384862	3.54521	-28.0645	-4.81067	0.0631492	0.999939	8	70699162	70700080	-1	Gm11175	predicted gene 11175 [Source:MGI Symbol;Acc:MGI:3809055]	antisense_RNA	ENSMUST00000116172,ENSMUST00000211380
ENSMUSG00000105058	1.38316	0.0378423	0	0.0408057	0	2.31906	31	3.90511	61	2.08825	29	1.82667	26	0.799236	2.60667	-15.7076	-3.97339	0.0652483	0.999939	3	123471970	123472356	1	Gm43590	predicted gene 43590 [Source:MGI Symbol;Acc:MGI:5663727]	TEC	ENSMUST00000195987
ENSMUSG00000084403	9.15469	0.0378423	0	24.8507	304	0.0368105	0	24.3514	383	0.035394	0	23.6777	343	8.30844	16.0215	-9.98496	-3.31976	0.349498	0.999939	4	53791070	53791456	-1	Rps15a-ps8	ribosomal protein S15A, pseudogene 8 [Source:MGI Symbol;Acc:MGI:3652112]	processed_pseudogene	ENSMUST00000117914
ENSMUSG00000067575	6.5314	0.0378423	0	0.0408057	0	30.0742	408	0.0952466	1	29.4832	416	24.9874	362	10.0509	18.1886	-9.72262	-3.28135	0.355807	0.999939	17	29136972	29137304	-1	Rpl35a-ps3	ribosomal protein L35A, pseudogene 3 [Source:MGI Symbol;Acc:MGI:3704473]	processed_pseudogene	ENSMUST00000147311
ENSMUSG00000081214	6.5314	0.0378423	0	0.0408057	0	30.0742	408	0.0952466	1	29.4832	416	24.9874	362	10.0509	18.1886	-9.72262	-3.28135	0.355807	0.999939	1	181241988	181242320	-1	Rpl35a-ps2	ribosomal protein L35A, pseudogene 2 [Source:MGI Symbol;Acc:MGI:3705461]	processed_pseudogene	ENSMUST00000117444
ENSMUSG00000083424	6.5314	0.0378423	0	0.0408057	0	30.0742	408	0.0952466	1	29.4832	416	24.9874	362	10.0509	18.1886	-9.72262	-3.28135	0.355807	0.999939	2	108874926	108875258	-1	Rpl35a-ps4	ribosomal protein 35A, pseudogene 4 [Source:MGI Symbol;Acc:MGI:3650995]	processed_pseudogene	ENSMUST00000121779
ENSMUSG00000094664	6.5314	0.0378423	0	0.0408057	0	30.0742	408	0.0952466	1	29.4832	416	24.9874	362	10.0509	18.1886	-9.72262	-3.28135	0.355807	0.999939	5	123255481	123255813	-1	Rpl35a-ps6	ribosomal protein L35A, pseudogene 6 [Source:MGI Symbol;Acc:MGI:3704258]	processed_pseudogene	ENSMUST00000148282
ENSMUSG00000095526	6.5314	0.0378423	0	0.0408057	0	30.0742	408	0.0952466	1	29.4832	416	24.9874	362	10.0509	18.1886	-9.72262	-3.28135	0.355807	0.999939	6	48523518	48523850	1	Gm10243	predicted gene 10243 [Source:MGI Symbol;Acc:MGI:3704266]	processed_pseudogene	ENSMUST00000117571
ENSMUSG00000112022	1.27938	0.0378423	0	0.0408057	0	0.0368105	0	0.222242	3	0.035394	0	4.85962	70	0.0384862	1.70575	-8.80955	-3.13907	0.262989	0.999939	12	55142109	55151007	-1	Gm2436	predicted gene 2436 [Source:MGI Symbol;Acc:MGI:3780603]	unprocessed_pseudogene	ENSMUST00000219562
ENSMUSG00000066878	32.8027	39.6966	524	53.5779	656	0.0368105	0	26.8278	422	27.6427	390	36.9124	535	31.1038	30.461	-7.69797	-2.94448	0.0715381	0.999939	17	89908511	89910449	-1	Gm10184	predicted pseudogene 10184 [Source:MGI Symbol;Acc:MGI:3704480]	protein_coding	ENSMUST00000086423
ENSMUSG00000026390	4.55604	1.55154	20	1.4282	17	1.21475	16	14.8267	233	8.31759	117	5.41107	78	1.39816	9.51846	-6.3615	-2.66937	0.050707	0.999939	1	120474538	120505024	-1	Marco	macrophage receptor with collagenous structure [Source:MGI Symbol;Acc:MGI:1309998]	protein_coding	ENSMUST00000027639,ENSMUST00000186432
ENSMUSG00000097644	2.29844	0.0378423	0	4.69266	57	0.0368105	0	5.61955	88	0.035394	0	5.61786	81	1.5891	3.7576	-6.2756	-2.64975	0.268603	0.999939	7	93006982	93104789	1	Gm26862	predicted gene, 26862 [Source:MGI Symbol;Acc:MGI:5477356]	sense_overlapping	ENSMUST00000181886
ENSMUSG00000050345	1.32475	2.38407	31	0.0408057	0	0.0368105	0	0.222242	3	1.52194	21	2.51597	36	0.820561	1.42005	-5.90465	-2.56185	0.339067	0.999939	13	60842612	60864475	-1	4930486L24Rik	RIKEN cDNA 4930486L24 gene [Source:MGI Symbol;Acc:MGI:1922258]	protein_coding	ENSMUST00000091569
ENSMUSG00000078898	0.632062	0.64332	8	0.28564	3	0.0368105	0	0.793722	12	0.955638	13	1.20629	17	0.321923	0.985216	-5.19508	-2.37715	0.0521889	0.999939	2	175372436	175384201	1	Zfp968	zinc finger protein 968 [Source:MGI Symbol;Acc:MGI:3782903]	protein_coding	ENSMUST00000109047,ENSMUST00000109048,ENSMUST00000131676
ENSMUSG00000086513	1.07025	0.0378423	0	0.530474	6	0.0368105	0	0.730224	11	0.247758	3	0.516981	7	0.201709	0.498321	-5.08847	-2.34723	0.0599622	0.999939	7	105824223	105831515	-1	9130208D14Rik	RIKEN cDNA 9130208D14 gene [Source:MGI Symbol;Acc:MGI:1924950]	unprocessed_pseudogene	ENSMUST00000146911
ENSMUSG00000071748	2.2219	2.30838	30	3.5501	43	0.0368105	0	1.23821	19	6.12316	86	3.82566	55	1.9651	3.72901	-4.69224	-2.23028	0.196283	0.999939	X	68821093	68825318	1	Gm14698	predicted gene 14698 [Source:MGI Symbol;Acc:MGI:3709613]	protein_coding	ENSMUST00000096420
ENSMUSG00000084166	0.941302	0.0378423	0	0.938531	11	0.846641	11	1.3017	20	1.30958	18	1.61987	23	0.607672	1.41039	-4.56076	-2.18927	0.144669	0.999939	X	151413668	151414384	-1	Gm6451	predicted gene 6451 [Source:MGI Symbol;Acc:MGI:3648305]	processed_pseudogene	ENSMUST00000121488
ENSMUSG00000078880	1.88565	4.12481	54	0.775308	9	0.0368105	0	1.61919	25	1.52194	21	4.17031	60	1.64564	2.43715	-4.5307	-2.17973	0.209796	0.999939	2	176613364	176636344	-1	Gm14308	predicted gene 14308 [Source:MGI Symbol;Acc:MGI:3782921]	protein_coding	ENSMUST00000108990,ENSMUST00000117267,ENSMUST00000119149,ENSMUST00000126807
ENSMUSG00000083458	1.35923	0.0378423	0	4.69266	57	0.0368105	0	3.77812	59	0.035394	0	3.06742	44	1.5891	2.29364	-4.4627	-2.15792	0.300034	0.999939	19	6152715	6153200	1	Gm5510	predicted pseudogene 5510 [Source:MGI Symbol;Acc:MGI:3648472]	processed_pseudogene	ENSMUST00000117826
ENSMUSG00000066510	0.873989	0.113527	1	0.122417	1	0.331294	4	0.603228	9	0.460122	6	1.41308	20	0.189079	0.825477	-4.35647	-2.12316	0.0519992	0.999939	9	65488470	65520193	-1	Ankdd1a	ankyrin repeat and death domain containing 1A [Source:MGI Symbol;Acc:MGI:2686319]	protein_coding	ENSMUST00000061766,ENSMUST00000217144,ENSMUST00000217646
ENSMUSG00000095690	2.70509	2.2327	29	0.0408057	0	2.61354	35	4.41309	69	5.98158	84	0.861635	12	1.62902	3.7521	-4.32804	-2.11371	0.121357	0.999939	19	7398421	7399077	-1	Rab11b-ps2	RAB11B, member RAS oncogene family, pseudogene 2 [Source:MGI Symbol;Acc:MGI:3643959]	processed_pseudogene	ENSMUST00000178377
ENSMUSG00000069305	1.21417	0.794689	10	0.775308	9	0.0368105	0	2.31767	36	1.02643	14	0.654843	9	0.535603	1.33298	-4.29104	-2.10133	0.0936146	0.999939	13	21831767	21832196	-1	Hist1h4n	histone cluster 1, H4n [Source:MGI Symbol;Acc:MGI:4843992]	protein_coding	ENSMUST00000102979
ENSMUSG00000074149	1.13807	0.0378423	0	0.204029	2	0.257673	3	0.476233	7	0.672486	9	0.44805	6	0.166515	0.532256	-4.16109	-2.05696	0.117262	0.999939	9	88719629	88806264	1	Gm10634	predicted gene 10634 [Source:MGI Symbol;Acc:MGI:3641833]	antisense_RNA	ENSMUST00000085257,ENSMUST00000188891
ENSMUSG00000078154	2.37869	0.0378423	0	2.24431	27	5.04304	68	2.57166	40	7.60971	107	1.55094	22	2.44173	3.91077	-4.11902	-2.0423	0.180839	0.999939	11	48825346	48826655	-1	Gm12184	predicted gene 12184 [Source:MGI Symbol;Acc:MGI:3652174]	protein_coding	ENSMUST00000104959
ENSMUSG00000109368	0.871795	0.113527	1	0.0408057	0	0.331294	4	0.476233	7	0.601698	8	0.379119	5	0.161876	0.485683	-4.04279	-2.01535	0.0771853	0.999939	X	73334996	73336840	-1	Gm45015	predicted gene 45015 [Source:MGI Symbol;Acc:MGI:5753591]	protein_coding	ENSMUST00000207943
ENSMUSG00000063556	0.699062	0.0378423	0	0.0408057	0	0.77302	10	0.0317489	0	2.51297	35	1.20629	17	0.283889	1.25034	-3.99412	-1.99788	0.410547	0.999939	14	77251847	77252314	-1	Gm10132	predicted gene 10132 [Source:MGI Symbol;Acc:MGI:3704449]	processed_pseudogene	ENSMUST00000099431
ENSMUSG00000040170	0.618249	0.794689	10	0.367251	4	0.0368105	0	0.857219	13	0.53091	7	1.34415	19	0.399584	0.91076	-3.93524	-1.97645	0.0997038	0.999939	1	162874317	162898726	-1	Fmo2	flavin containing monooxygenase 2 [Source:MGI Symbol;Acc:MGI:1916776]	protein_coding	ENSMUST00000045902,ENSMUST00000111510,ENSMUST00000143123,ENSMUST00000147617,ENSMUST00000156860,ENSMUST00000194061,ENSMUST00000194197
ENSMUSG00000078480	0.982184	0.0378423	0	3.46848	42	0.0368105	0	1.87318	29	0.035394	0	2.72277	39	1.18105	1.54378	-3.69056	-1.88384	0.325652	0.999939	4	88599175	88599810	-1	Mrpl48-ps	mitochondrial ribosomal protein L48 pseudogene [Source:MGI Symbol;Acc:MGI:3050089]	processed_pseudogene	ENSMUST00000121413
ENSMUSG00000110693	1.90413	0.0378423	0	0.612086	7	0.0368105	0	0.412735	6	0.318546	4	0.310189	4	0.228913	0.347157	-3.64454	-1.86574	0.443117	0.999939	8	75176458	75177733	1	Gm45899	predicted gene 45899 [Source:MGI Symbol;Acc:MGI:5805014]	lincRNA	ENSMUST00000212196
ENSMUSG00000113328	1.45083	0.416266	5	0.122417	1	0.0368105	0	0.158744	2	0.743274	10	0.792704	11	0.191831	0.564907	-3.61684	-1.85473	0.146602	0.999939	12	103412492	103415596	-1			TEC	ENSMUST00000221358
ENSMUSG00000079298	1.04778	0.0378423	0	0.122417	1	0.257673	3	0.984215	15	0.53091	7	0.103396	1	0.139311	0.539507	-3.60791	-1.85116	0.189684	0.999939	6	128813706	128826331	-1	Klrb1b	killer cell lectin-like receptor subfamily B member 1B [Source:MGI Symbol;Acc:MGI:107539]	protein_coding	ENSMUST00000032472,ENSMUST00000172887,ENSMUST00000174544,ENSMUST00000205130
ENSMUSG00000103234	1.8278	0.0378423	0	0.204029	2	0.404915	5	0.476233	7	0.814062	11	0.379119	5	0.215595	0.556471	-3.58859	-1.84342	0.34809	0.999939	Y	16691330	16697033	-1	Gm37158	predicted gene, 37158 [Source:MGI Symbol;Acc:MGI:5610386]	TEC	ENSMUST00000191652
ENSMUSG00000100967	0.67964	0.189212	2	0.0408057	0	0.257673	3	0.476233	7	0.17697	2	1.13736	16	0.162564	0.596854	-3.58703	-1.84279	0.0641115	0.999939	15	84910438	84920038	-1	Gm29666	predicted gene 29666 [Source:MGI Symbol;Acc:MGI:5580372]	protein_coding	ENSMUST00000189185
ENSMUSG00000069917	5.56352	0.0378423	0	0.448863	5	0.552157	7	2.00018	31	0.17697	2	0.999497	14	0.346287	1.05888	-3.48247	-1.80011	0.493652	0.999939	11	32296489	32297298	1	Hba-a2	hemoglobin alpha, adult chain 2 [Source:MGI Symbol;Acc:MGI:96016]	protein_coding	ENSMUST00000093207,ENSMUST00000147010
ENSMUSG00000100826	0.952435	0.0378423	0	0.693697	8	0.184052	2	0.730224	11	0.389334	5	0.585912	8	0.305197	0.56849	-3.35247	-1.74523	0.193746	0.999939	7	59307924	59975759	-1	Snhg14	small nucleolar RNA host gene 14 [Source:MGI Symbol;Acc:MGI:1289201]	processed_transcript	ENSMUST00000185272,ENSMUST00000185693,ENSMUST00000185815,ENSMUST00000185890,ENSMUST00000186345,ENSMUST00000187666,ENSMUST00000188162,ENSMUST00000188262,ENSMUST00000188976,ENSMUST00000189408,ENSMUST00000189581,ENSMUST00000189653,ENSMUST00000190666,ENSMUST00000191191,ENSMUST00000193102
ENSMUSG00000106133	0.561985	0.340581	4	0.122417	1	1.28837	17	1.4287	22	1.30958	18	1.13736	16	0.583788	1.29188	-3.3245	-1.73314	0.0764337	0.999939	5	24118316	24118664	-1	Gm3724	predicted gene 3724 [Source:MGI Symbol;Acc:MGI:3804937]	processed_pseudogene	ENSMUST00000197957
ENSMUSG00000113149	1.02339	0.567635	7	0.0408057	0	1.73009	23	1.55569	24	0.743274	10	1.41308	20	0.779511	1.23735	-3.31713	-1.72994	0.0779374	0.999939	12	69182834	69197104	-1			protein_coding	ENSMUST00000223192
ENSMUSG00000084830	0.592192	0.0378423	0	0.85692	10	0.552157	7	0.349238	5	1.59273	22	1.20629	17	0.482306	1.04942	-3.31447	-1.72878	0.211356	0.999939	X	20581141	20581314	-1	Gm14539	predicted gene 14539 [Source:MGI Symbol;Acc:MGI:3705371]	processed_pseudogene	ENSMUST00000117527
ENSMUSG00000087662	0.850892	0.0378423	0	0.28564	3	0.331294	4	0.539731	8	0.389334	5	0.585912	8	0.218259	0.504992	-3.2788	-1.71317	0.128005	0.999939	13	31325934	31330767	-1	Gm11373	predicted gene 11373 [Source:MGI Symbol;Acc:MGI:3651828]	lincRNA	ENSMUST00000129791
ENSMUSG00000105247	1.77826	0.189212	2	0.0408057	0	0.184052	2	0.28574	4	0.743274	10	0.241258	3	0.138023	0.423424	-3.21636	-1.68543	0.198229	0.999939	5	45243652	45247307	-1	Gm42519	predicted gene 42519 [Source:MGI Symbol;Acc:MGI:5662656]	TEC	ENSMUST00000199282
ENSMUSG00000106149	1.13704	0.264896	3	0.367251	4	0.257673	3	0.857219	13	0.743274	10	1.20629	17	0.296607	0.935594	-3.14418	-1.65268	0.097892	0.999939	3	135650670	135654566	-1	Gm43430	predicted gene 43430 [Source:MGI Symbol;Acc:MGI:5663567]	TEC	ENSMUST00000196513
ENSMUSG00000107383	2.52836	0.0378423	0	0.0408057	0	14.9082	202	0.0317489	0	6.12316	86	5.75572	83	4.99563	3.97021	-3.14291	-1.6521	0.526817	0.999939	7	116824510	116825851	-1	Gm4366	predicted gene 4366 [Source:MGI Symbol;Acc:MGI:3782551]	processed_pseudogene	ENSMUST00000201488
ENSMUSG00000112766	1.07561	0.264896	3	0.122417	1	0.257673	3	0.539731	8	0.53091	7	0.930566	13	0.214996	0.667069	-3.13412	-1.64806	0.0603064	0.999939	10	51489530	51522447	-1	Gm40645	predicted gene, 40645 [Source:MGI Symbol;Acc:MGI:5623530]	antisense_RNA	ENSMUST00000218413,ENSMUST00000219828
ENSMUSG00000114375	0.676655	0.567635	7	1.50981	18	0.110431	1	1.3652	21	1.09721	15	1.75774	25	0.729292	1.40672	-3.12865	-1.64554	0.119462	0.999939	13	120046573	120047013	1			processed_pseudogene	ENSMUST00000225302
ENSMUSG00000092345	2.94431	0.49195	6	4.12138	50	0.0368105	0	1.68269	26	2.15903	30	0.516981	7	1.55005	1.4529	-3.10947	-1.63667	0.437074	0.999939	4	59003210	59041888	1	Gm20503	predicted gene 20503 [Source:MGI Symbol;Acc:MGI:5141968]	protein_coding	ENSMUST00000174664
ENSMUSG00000110243	0.837895	0.0378423	0	0.122417	1	0.331294	4	0.476233	7	0.247758	3	0.379119	5	0.163851	0.367703	-3.08622	-1.62584	0.299431	0.999939	7	7295766	7297137	1	Gm45631	predicted gene 45631 [Source:MGI Symbol;Acc:MGI:5791467]	antisense_RNA	ENSMUST00000210318
ENSMUSG00000113924	0.988566	0.0378423	0	0.448863	5	0.0368105	0	0.349238	5	0.035394	0	1.34415	19	0.174505	0.576261	-3.03651	-1.60242	0.300102	0.999939	13	16385919	16389759	-1			processed_pseudogene	ENSMUST00000222978
ENSMUSG00000032826	1.95006	0.870373	11	0.28564	3	0.331294	4	1.3652	21	1.168	16	1.41308	20	0.495769	1.31543	-3.00191	-1.58588	0.050872	0.999939	3	126921612	127499350	-1	Ank2	ankyrin 2, brain [Source:MGI Symbol;Acc:MGI:88025]	protein_coding	ENSMUST00000044443,ENSMUST00000104965,ENSMUST00000182008,ENSMUST00000182025,ENSMUST00000182050,ENSMUST00000182062,ENSMUST00000182064,ENSMUST00000182078,ENSMUST00000182118,ENSMUST00000182212,ENSMUST00000182271,ENSMUST00000182316,ENSMUST00000182452,ENSMUST00000182547,ENSMUST00000182571,ENSMUST00000182588,ENSMUST00000182610,ENSMUST00000182711,ENSMUST00000182876,ENSMUST00000182959,ENSMUST00000182994,…
ENSMUSG00000056032	3.88709	2.98954	39	1.59142	19	0.0368105	0	1.3017	20	2.15903	30	1.48201	21	1.53926	1.64758	-2.96404	-1.56756	0.251337	0.999939	11	116752167	116759373	1	BC018473	cDNA sequence BC018473 [Source:MGI Symbol;Acc:MGI:3039625]	antisense_RNA	ENSMUST00000132056,ENSMUST00000145570,ENSMUST00000147508,ENSMUST00000156293
ENSMUSG00000097974	1.51522	0.49195	6	0.28564	3	0.0368105	0	0.730224	11	0.318546	4	0.516981	7	0.271467	0.521917	-2.93462	-1.55317	0.115065	0.999939	7	99625936	99631711	1	Gm10605	predicted gene 10605 [Source:MGI Symbol;Acc:MGI:3642596]	lincRNA	ENSMUST00000182342,ENSMUST00000183019
ENSMUSG00000113263	0.784	1.47585	19	0.28564	3	0.0368105	0	0.984215	15	0.460122	6	0.792704	11	0.599434	0.74568	-2.9187	-1.54533	0.149157	0.999939	13	64927942	64929161	-1	Gm4811	predicted gene 4811 [Source:MGI Symbol;Acc:MGI:3648985]	processed_pseudogene	ENSMUST00000220879
ENSMUSG00000097665	0.691734	0.0378423	0	0.0408057	0	0.0368105	0	0.222242	3	0.17697	2	0.0344654	0	0.0384862	0.144559	-2.90534	-1.53871	0.334698	0.999939	9	21405242	21411720	-1	Gm16853	predicted gene, 16853 [Source:MGI Symbol;Acc:MGI:4439777]	antisense_RNA	ENSMUST00000181812
ENSMUSG00000097620	0.828705	0.113527	1	1.02014	12	0.257673	3	0.666726	10	0.672486	9	1.55094	22	0.463781	0.963385	-2.90453	-1.53831	0.109981	0.999939	4	141115660	141118087	1	4921514A10Rik	RIKEN cDNA 4921514A10 gene [Source:MGI Symbol;Acc:MGI:3704238]	antisense_RNA	ENSMUST00000181450,ENSMUST00000187076
ENSMUSG00000106631	1.24774	0.0378423	0	0.530474	6	0.478536	6	0.412735	6	0.601698	8	0.930566	13	0.348951	0.648333	-2.89112	-1.53163	0.0825258	0.999939	5	107507621	107580596	1	Gm42669	predicted gene 42669 [Source:MGI Symbol;Acc:MGI:5662806]	protein_coding	ENSMUST00000143074,ENSMUST00000160160
ENSMUSG00000105835	0.771519	0.264896	3	0.0408057	0	0.404915	5	0.28574	4	1.73431	24	0.241258	3	0.236872	0.753768	-2.87625	-1.52419	0.457007	0.999939	5	65427427	65492833	-1	Gm43552	predicted gene 43552 [Source:MGI Symbol;Acc:MGI:5663689]	protein_coding	ENSMUST00000196121
ENSMUSG00000073940	0.816458	0.113527	1	0.0408057	0	0.0368105	0	0.349238	5	0.318546	4	0.0344654	0	0.0637144	0.234083	-2.85167	-1.51181	0.584638	0.999939	7	103812524	103813996	-1	Hbb-bt	hemoglobin, beta adult t chain [Source:MGI Symbol;Acc:MGI:5474850]	protein_coding	ENSMUST00000098192
ENSMUSG00000103182	0.849399	0.0378423	0	1.02014	12	0.0368105	0	0.158744	2	0.318546	4	0.585912	8	0.364932	0.354401	-2.82218	-1.49681	0.29051	0.999939	1	39081252	39083338	-1	Gm37091	predicted gene, 37091 [Source:MGI Symbol;Acc:MGI:5610319]	TEC	ENSMUST00000195455
ENSMUSG00000097845	1.37639	1.17311	15	0.448863	5	0.184052	2	2.12717	33	1.66352	23	0.585912	8	0.602009	1.45887	-2.82064	-1.49602	0.0851977	0.999939	1	191025350	191029781	1	A230020J21Rik	RIKEN cDNA A230020J21 gene [Source:MGI Symbol;Acc:MGI:3704207]	antisense_RNA	ENSMUST00000181050,ENSMUST00000192407
ENSMUSG00000014776	0.984827	0.870373	11	0.367251	4	0.404915	5	1.17471	18	1.38037	19	1.82667	26	0.547513	1.46058	-2.81441	-1.49283	0.0839124	0.999939	8	105276140	105281939	1	Nol3	nucleolar protein 3 (apoptosis repressor with CARD domain) [Source:MGI Symbol;Acc:MGI:1925938]	protein_coding	ENSMUST00000014920
ENSMUSG00000087088	0.718781	0.64332	8	0.0408057	0	0.846641	11	1.17471	18	0.955638	13	0.44805	6	0.510255	0.859465	-2.74021	-1.45429	0.131124	0.999939	7	83597048	83631880	-1	Gm16638	predicted gene, 16638 [Source:MGI Symbol;Acc:MGI:4439562]	antisense_RNA	ENSMUST00000148687,ENSMUST00000208892
ENSMUSG00000103966	1.19956	0.189212	2	0.122417	1	0.257673	3	0.349238	5	0.460122	6	0.792704	11	0.189767	0.534021	-2.73202	-1.44997	0.213452	0.999939	1	132102365	132108323	1	Gm37120	predicted gene, 37120 [Source:MGI Symbol;Acc:MGI:5610348]	TEC	ENSMUST00000193350
ENSMUSG00000109128	0.569699	0.0378423	0	0.0408057	0	0.110431	1	0.0317489	0	0.17697	2	0.654843	9	0.0630265	0.287854	-2.70524	-1.43576	0.307502	0.999939	X	153721157	153723881	-1	Gm45022	predicted gene 45022 [Source:MGI Symbol;Acc:MGI:5753598]	antisense_RNA	ENSMUST00000208332
ENSMUSG00000098022	0.815576	0.0378423	0	1.75465	21	0.478536	6	1.04771	16	0.53091	7	0.999497	14	0.757008	0.859373	-2.68701	-1.426	0.159718	0.999939	7	30054489	30072900	-1	Zfp82	zinc finger protein 82 [Source:MGI Symbol;Acc:MGI:1890753]	protein_coding	ENSMUST00000080834,ENSMUST00000182483,ENSMUST00000182546,ENSMUST00000182919,ENSMUST00000183025,ENSMUST00000183115,ENSMUST00000183190
ENSMUSG00000087412	11.8739	19.1861	253	2.24431	27	2.24544	30	0.0317489	0	0.035394	0	0.0344654	0	7.89194	0.0338694	136.883	7.0968	0.029508	0.999939	7	93178983	93184176	-1	Gm15501	predicted pseudogene 15501 [Source:MGI Symbol;Acc:MGI:3704296]	transcribed_processed_pseudogene	ENSMUST00000133910,ENSMUST00000140687
ENSMUSG00000033852	1.37151	0.0378423	0	1.10175	13	1.28837	17	2.57166	40	1.168	16	0.310189	4	0.809321	1.34995	-2.67014	-1.41691	0.43404	0.999939	2	120027493	120043033	1	Gm28042	predicted gene, 28042 [Source:MGI Symbol;Acc:MGI:5547778]	protein_coding	ENSMUST00000125805,ENSMUST00000129685,ENSMUST00000156805,ENSMUST00000162393
ENSMUSG00000092278	2.4573	0.0378423	0	0.775308	9	0.257673	3	0.476233	7	0.389334	5	0.723773	10	0.356941	0.52978	-2.66243	-1.41274	0.234738	0.999939	17	35445856	35448926	1	Gm8752	predicted pseudogene 8752 [Source:MGI Symbol;Acc:MGI:3647539]	processed_pseudogene	ENSMUST00000173427
ENSMUSG00000059422	1.90959	4.65461	61	1.75465	21	3.27613	44	0.0317489	0	0.035394	0	0.0344654	0	3.22846	0.0338694	89.5065	6.48392	0.00429898	0.999939	9	78820638	78821838	-1	Gm8116	predicted gene 8116 [Source:MGI Symbol;Acc:MGI:3648797]	processed_pseudogene	ENSMUST00000182917
ENSMUSG00000066543	1.14606	6.47104	85	2.81559	34	1.58285	21	0.0317489	0	0.035394	0	0.516981	7	3.62316	0.194708	36.6155	5.19438	0.00724924	0.999939	7	36118274	36118828	1	Rpl17-ps9	ribosomal protein L17, pseudogene 9 [Source:MGI Symbol;Acc:MGI:3641818]	processed_pseudogene	ENSMUST00000119541
ENSMUSG00000113866	1.16742	1.02174	13	1.34659	16	0.110431	1	1.3017	20	1.73431	24	1.13736	16	0.826254	1.39112	-2.62982	-1.39496	0.0712062	0.999939	13	4915714	4943052	-1			lincRNA	ENSMUST00000222131
ENSMUSG00000098201	0.412976	0.0378423	0	1.26498	15	0.0368105	0	1.55569	24	0.035394	0	0.44805	6	0.446543	0.679713	-2.62791	-1.39392	0.377155	0.999939	1	7136199	7136586	-1	Gm26983	predicted gene, 26983 [Source:MGI Symbol;Acc:MGI:5504098]	processed_pseudogene	ENSMUST00000182051
ENSMUSG00000074252	0.561905	0.0378423	0	0.0408057	0	0.110431	1	0.0952466	1	0.106182	1	0.310189	4	0.0630265	0.170539	-2.62461	-1.3921	0.287073	0.999939	8	70931405	70933037	1	Gm10654	predicted gene 10654 [Source:MGI Symbol;Acc:MGI:3643366]	TEC	ENSMUST00000098653
ENSMUSG00000113161	0.698217	0.0378423	0	0.0408057	0	0.0368105	0	0.0317489	0	1.02643	14	0.0344654	0	0.0384862	0.364213	-2.61859	-1.38879	0.581237	0.999939	12	68435808	68440282	-1			TEC	ENSMUST00000220950
ENSMUSG00000113961	1.90016	0.189212	2	0.204029	2	0.331294	4	0.539731	8	0.743274	10	0.585912	8	0.241511	0.622972	-2.61691	-1.38786	0.246924	0.999939	12	14489404	14493244	-1			processed_pseudogene	ENSMUST00000220577
ENSMUSG00000081855	0.402894	2.00564	26	0.0408057	0	0.0368105	0	1.3017	20	0.035394	0	1.06843	15	0.69442	0.801842	-2.60904	-1.38352	0.426931	0.999939	5	22612628	22613182	-1	Rpl17-ps5	ribosomal protein L17, pseudogene 5 [Source:MGI Symbol;Acc:MGI:3704246]	processed_pseudogene	ENSMUST00000121001
ENSMUSG00000104665	0.847641	0.0378423	0	0.0408057	0	0.0368105	0	0.158744	2	0.035394	0	0.172327	2	0.0384862	0.122155	-2.60724	-1.38252	0.338124	0.999939	5	45660067	45662721	1	Gm43366	predicted gene 43366 [Source:MGI Symbol;Acc:MGI:5663503]	TEC	ENSMUST00000199829
ENSMUSG00000096972	0.566277	0.340581	4	0.204029	2	0.0368105	0	0.539731	8	0.318546	4	0.241258	3	0.193807	0.366511	-2.58963	-1.37274	0.360059	0.999939	2	169633646	169888503	-1	Gm26883	predicted gene, 26883 [Source:MGI Symbol;Acc:MGI:5477377]	lincRNA	ENSMUST00000180945,ENSMUST00000181446
ENSMUSG00000057286	2.50638	3.74639	49	2.97882	36	0.257673	3	3.71462	58	3.64558	51	3.34314	48	2.32763	3.56778	-2.58203	-1.36851	0.0644415	0.999939	11	116675303	116694868	-1	St6galnac2	ST6 (alpha-N-acetyl-neuraminyl-2,3-beta-galactosyl-1,3)-N-acetylgalactosaminide alpha-2,6-sialyltransferase 2 [Source:MGI Symbol;Acc:MGI:107553]	protein_coding	ENSMUST00000079545,ENSMUST00000123236,ENSMUST00000129236,ENSMUST00000135771,ENSMUST00000145441
ENSMUSG00000026601	0.683392	0.0378423	0	0.28564	3	0.184052	2	0.412735	6	0.247758	3	0.310189	4	0.169178	0.323561	-2.55942	-1.35582	0.190844	0.999939	1	156323509	156421159	-1	Axdnd1	axonemal dynein light chain domain containing 1 [Source:MGI Symbol;Acc:MGI:1924602]	protein_coding	ENSMUST00000027895,ENSMUST00000177824,ENSMUST00000177858,ENSMUST00000178036,ENSMUST00000179572,ENSMUST00000179744,ENSMUST00000179985,ENSMUST00000180173,ENSMUST00000212342,ENSMUST00000212747,ENSMUST00000213088
ENSMUSG00000102425	0.566277	0.113527	1	0.122417	1	0.0368105	0	0.158744	2	0.318546	4	0.172327	2	0.0909182	0.216539	-2.55444	-1.35301	0.142584	0.999939	1	133128676	133131782	-1	Gm26616	predicted gene, 26616 [Source:MGI Symbol;Acc:MGI:5477110]	TEC	ENSMUST00000193049,ENSMUST00000195676
ENSMUSG00000081788	0.348348	0.0378423	0	0.0408057	0	1.28837	17	0.0317489	0	1.168	16	1.13736	16	0.455672	0.779036	-2.54374	-1.34695	0.435988	0.999939	7	63542479	63544549	1	Gm5898	predicted gene 5898 [Source:MGI Symbol;Acc:MGI:3644921]	processed_pseudogene	ENSMUST00000121016
ENSMUSG00000057003	6.7095	7.07651	93	6.32488	77	18.0739	245	5.61955	88	0.814062	11	0.103396	1	10.4918	2.179	11.5935	3.53525	0.00500166	0.999939	11	67238029	67260446	1	Myh4	myosin, heavy polypeptide 4, skeletal muscle [Source:MGI Symbol;Acc:MGI:1339713]	protein_coding	ENSMUST00000018632,ENSMUST00000170942
ENSMUSG00000086247	0.774373	0.264896	3	0.0408057	0	0.110431	1	0.349238	5	0.17697	2	0.310189	4	0.138711	0.278799	-2.5341	-1.34147	0.205326	0.999939	5	110154400	110176504	-1	Gm15787	predicted gene 15787 [Source:MGI Symbol;Acc:MGI:3783229]	processed_transcript	ENSMUST00000125250,ENSMUST00000130630,ENSMUST00000130892,ENSMUST00000132210,ENSMUST00000135366,ENSMUST00000141008,ENSMUST00000152014,ENSMUST00000156579
ENSMUSG00000074497	0.723111	0.0378423	0	0.28564	3	0.0368105	0	0.539731	8	0.035394	0	0.310189	4	0.120098	0.295104	-2.53219	-1.34039	0.257354	0.999939	8	3353415	3390299	1	A430078G23Rik	RIKEN cDNA A430078G23 gene [Source:MGI Symbol;Acc:MGI:2442135]	protein_coding	ENSMUST00000098966,ENSMUST00000207059,ENSMUST00000208363,ENSMUST00000208845
ENSMUSG00000094365	0.632012	0.416266	5	1.50981	18	0.993883	13	0.349238	5	0.035394	0	0.0344654	0	0.97332	0.139699	11.2505	3.49192	0.0374651	0.999939	7	30641001	30664937	-1	Gm21982	predicted gene 21982 [Source:MGI Symbol;Acc:MGI:5439451]	processed_transcript	ENSMUST00000146232
ENSMUSG00000105081	0.775756	0.946058	12	1.59142	19	1.14112	15	0.0317489	0	0.035394	0	1.6888	24	1.2262	0.585316	9.7769	3.28938	0.0493615	0.999939	5	22472767	22472992	-1	Gm43110	predicted gene 43110 [Source:MGI Symbol;Acc:MGI:5663247]	processed_pseudogene	ENSMUST00000198877
ENSMUSG00000097095	0.825774	0.113527	1	0.0408057	0	0.404915	5	0.539731	8	0.17697	2	0.310189	4	0.186416	0.342296	-2.48563	-1.31361	0.471846	0.999939	17	55557166	55563507	1	Gm26547	predicted gene, 26547 [Source:MGI Symbol;Acc:MGI:5477041]	lincRNA	ENSMUST00000181186
ENSMUSG00000023078	0.750889	0.264896	3	0.0408057	0	0.0368105	0	0.0952466	1	0.389334	5	0.172327	2	0.114171	0.218969	-2.48246	-1.31177	0.488565	0.999939	5	95956951	95961068	1	Cxcl13	chemokine (C-X-C motif) ligand 13 [Source:MGI Symbol;Acc:MGI:1888499]	protein_coding	ENSMUST00000023840
ENSMUSG00000067786	1.31421	0.0378423	0	0.530474	6	0.552157	7	0.349238	5	0.743274	10	0.654843	9	0.373491	0.582451	-2.47693	-1.30855	0.234429	0.999939	2	157560078	157562522	1	Nnat	neuronatin [Source:MGI Symbol;Acc:MGI:104716]	protein_coding	ENSMUST00000088484,ENSMUST00000109526,ENSMUST00000134513,ENSMUST00000152605,ENSMUST00000153739,ENSMUST00000172487,ENSMUST00000173041,ENSMUST00000173595,ENSMUST00000173793,ENSMUST00000173839
ENSMUSG00000112557	0.76125	0.416266	5	0.0408057	0	0.0368105	0	0.349238	5	0.035394	0	0.723773	10	0.164627	0.369468	-2.47576	-1.30787	0.388548	0.999939	10	51986342	51989579	-1			processed_pseudogene	ENSMUST00000219916
ENSMUSG00000009350	1.62247	0.264896	3	0.122417	1	0.110431	1	0.222242	3	0.17697	2	1.41308	20	0.165915	0.604098	-2.47575	-1.30786	0.373442	0.999939	11	87793581	87804413	1	Mpo	myeloperoxidase [Source:MGI Symbol;Acc:MGI:97137]	protein_coding	ENSMUST00000020779,ENSMUST00000107930,ENSMUST00000121303,ENSMUST00000143021,ENSMUST00000146650,ENSMUST00000167903
ENSMUSG00000097245	0.717306	0.189212	2	0.612086	7	0.184052	2	0.984215	15	0.460122	6	0.654843	9	0.32845	0.699726	-2.46949	-1.30421	0.102503	0.999939	10	22343439	22345792	1	Gm5421	predicted gene 5421 [Source:MGI Symbol;Acc:MGI:3645718]	processed_pseudogene	ENSMUST00000181698
ENSMUSG00000010342	1.53725	0.189212	2	0.0408057	0	0.257673	3	0.28574	4	0.247758	3	0.44805	6	0.162564	0.327183	-2.46316	-1.30051	0.334701	0.999939	11	87405065	87555823	1	Tex14	testis expressed gene 14 [Source:MGI Symbol;Acc:MGI:1933227]	protein_coding	ENSMUST00000060835,ENSMUST00000100657,ENSMUST00000124255,ENSMUST00000131973,ENSMUST00000156483
ENSMUSG00000086289	0.756739	0.0378423	0	0.0408057	0	1.87733	25	1.3652	21	0.955638	13	0.0344654	0	0.651994	0.785101	-2.45985	-1.29857	0.444048	0.999939	8	25037052	25041892	1	Gm16933	predicted gene, 16933 [Source:MGI Symbol;Acc:MGI:4439857]	lincRNA	ENSMUST00000141741,ENSMUST00000211059
ENSMUSG00000097231	0.765944	0.340581	4	0.612086	7	0.184052	2	0.730224	11	0.955638	13	0.792704	11	0.378906	0.826189	-2.45944	-1.29833	0.0896193	0.999939	7	19382220	19392718	-1	Gm26852	predicted gene, 26852 [Source:MGI Symbol;Acc:MGI:5477346]	antisense_RNA	ENSMUST00000180691
ENSMUSG00000113948	6.78708	24.3326	321	6.56972	80	24.4053	331	0.0317489	0	13.9098	196	16.0953	233	18.4359	10.0123	9.34819	3.22469	0.0435663	0.999939	12	67510756	67511311	1	Rpl17-ps3	ribosomal protein L17, pseudogene 3 [Source:MGI Symbol;Acc:MGI:3642206]	processed_pseudogene	ENSMUST00000221295
ENSMUSG00000043587	1.00505	0.264896	3	0.530474	6	1.0675	14	2.69865	42	0.460122	6	1.61987	23	0.620958	1.59288	-2.42471	-1.27782	0.131653	0.999939	9	96823336	96892669	-1	Pxylp1	2-phosphoxylose phosphatase 1 [Source:MGI Symbol;Acc:MGI:2442444]	protein_coding	ENSMUST00000078478,ENSMUST00000112951,ENSMUST00000119141,ENSMUST00000120101,ENSMUST00000121077,ENSMUST00000124923,ENSMUST00000126411,ENSMUST00000135834,ENSMUST00000136987,ENSMUST00000137770,ENSMUST00000141127,ENSMUST00000154146,ENSMUST00000185561
ENSMUSG00000041180	1.53299	0.264896	3	0.204029	2	0.110431	1	0.28574	4	0.672486	9	0.44805	6	0.193119	0.468759	-2.41844	-1.27407	0.338483	0.999939	19	36554639	36621135	1	Hectd2	HECT domain E3 ubiquitin protein ligase 2 [Source:MGI Symbol;Acc:MGI:2442663]	protein_coding	ENSMUST00000047247,ENSMUST00000139215,ENSMUST00000141503,ENSMUST00000142404,ENSMUST00000149629,ENSMUST00000155447,ENSMUST00000155594,ENSMUST00000169036,ENSMUST00000177381
ENSMUSG00000028698	1.98446	0.567635	7	0.612086	7	0.110431	1	0.793722	12	0.53091	7	1.20629	17	0.430051	0.84364	-2.41396	-1.2714	0.182931	0.999939	4	116221618	116303056	1	Pik3r3	phosphoinositide-3-kinase regulatory subunit 3 [Source:MGI Symbol;Acc:MGI:109277]	protein_coding	ENSMUST00000030464,ENSMUST00000106490,ENSMUST00000147292
ENSMUSG00000056328	2.00337	1.17311	15	0.85692	10	4.08596	55	1.04771	16	0.035394	0	0.172327	2	2.03867	0.418478	8.46143	3.0809	0.0255997	0.999939	11	67200052	67224575	1	Myh1	myosin, heavy polypeptide 1, skeletal muscle, adult [Source:MGI Symbol;Acc:MGI:1339711]	protein_coding	ENSMUST00000018637,ENSMUST00000075734,ENSMUST00000124516,ENSMUST00000129018
ENSMUSG00000106234	1.23892	0.0378423	0	1.59142	19	0.0368105	0	0.0317489	0	0.814062	11	1.20629	17	0.555358	0.684033	-2.40211	-1.2643	0.66486	0.999939	9	110974432	110974595	1	Gm43535	predicted gene 43535 [Source:MGI Symbol;Acc:MGI:5663672]	TEC	ENSMUST00000197846
ENSMUSG00000001588	1.62069	0.264896	3	0.28564	3	0.699399	9	0.793722	12	1.02643	14	0.930566	13	0.416645	0.916904	-2.39806	-1.26187	0.234868	0.999939	11	69881567	69895539	-1	Acap1	ArfGAP with coiled-coil, ankyrin repeat and PH domains 1 [Source:MGI Symbol;Acc:MGI:2388270]	protein_coding	ENSMUST00000001631,ENSMUST00000108622,ENSMUST00000127238,ENSMUST00000148037
ENSMUSG00000019996	0.820648	0.264896	3	0.367251	4	0.625778	8	1.04771	16	1.09721	15	0.723773	10	0.419309	0.956233	-2.38396	-1.25336	0.085527	0.999939	10	20148471	20281590	1	Map7	microtubule-associated protein 7 [Source:MGI Symbol;Acc:MGI:1328328]	protein_coding	ENSMUST00000020173,ENSMUST00000116259,ENSMUST00000213312,ENSMUST00000213386,ENSMUST00000214231,ENSMUST00000214823,ENSMUST00000215812,ENSMUST00000215924,ENSMUST00000216065,ENSMUST00000216308,ENSMUST00000216474,ENSMUST00000216909,ENSMUST00000217251
ENSMUSG00000071532	2.33035	5.03303	66	2.57076	31	5.70562	77	0.349238	5	1.66352	23	0.379119	5	4.43647	0.797291	7.16252	2.84047	0.00483018	0.999939	10	14523078	14523545	1	Gm10335	predicted gene 10335 [Source:MGI Symbol;Acc:MGI:3641693]	processed_pseudogene	ENSMUST00000096020
ENSMUSG00000068270	0.585439	0.49195	6	0.122417	1	1.21475	16	0.984215	15	1.168	16	0.930566	13	0.609704	1.02759	-2.37236	-1.24632	0.231558	0.999939	X	6399854	6637448	1	Shroom4	shroom family member 4 [Source:MGI Symbol;Acc:MGI:2685570]	protein_coding	ENSMUST00000089520,ENSMUST00000103005,ENSMUST00000143641
ENSMUSG00000112516	0.853524	0.189212	2	0.204029	2	0.184052	2	0.0317489	0	0.035394	0	0.0344654	0	0.192431	0.0338694	5.6753	2.5047	0.0303482	0.999939	10	54212871	54216723	1			processed_pseudogene	ENSMUST00000218389
ENSMUSG00000038670	2.23997	1.17311	15	0.938531	11	2.39268	32	0.857219	13	0.17697	2	0.103396	1	1.50144	0.379195	5.44712	2.44549	0.00903404	0.999939	7	44501699	44524656	-1	Mybpc2	myosin binding protein C, fast-type [Source:MGI Symbol;Acc:MGI:1336170]	protein_coding	ENSMUST00000165208,ENSMUST00000207516
ENSMUSG00000029442	0.582329	0.189212	2	0.0408057	0	0.184052	2	0.349238	5	0.318546	4	0.172327	2	0.138023	0.280037	-2.34891	-1.23199	0.135996	0.999939	5	123252102	123327484	1	Wdr66	WD repeat domain 66 [Source:MGI Symbol;Acc:MGI:1918495]	protein_coding	ENSMUST00000069311,ENSMUST00000121964,ENSMUST00000125979,ENSMUST00000143629,ENSMUST00000150155,ENSMUST00000163092,ENSMUST00000170536,ENSMUST00000197763,ENSMUST00000200666
ENSMUSG00000028860	0.621997	0.113527	1	0.122417	1	0.257673	3	0.222242	3	0.247758	3	0.861635	12	0.164539	0.443878	-2.33383	-1.2227	0.180373	0.999939	4	133253090	133263113	-1	Sytl1	synaptotagmin-like 1 [Source:MGI Symbol;Acc:MGI:1933365]	protein_coding	ENSMUST00000030674,ENSMUST00000105908,ENSMUST00000142039,ENSMUST00000154911
ENSMUSG00000080242	44.1526	0.0378423	0	0.0408057	0	0.0368105	0	0.0317489	0	0.035394	0	0.654843	9	0.0384862	0.240662	-2.3337	-1.22262	0.900584	0.999939	6	37806086	37806550	1	Gm15487	predicted gene 15487 [Source:MGI Symbol;Acc:MGI:3709610]	processed_pseudogene	ENSMUST00000122373
ENSMUSG00000053656	0.780025	0.416266	5	0.28564	3	0.404915	5	1.04771	16	0.672486	9	0.861635	12	0.36894	0.860611	-2.33084	-1.22085	0.157263	0.999939	5	74093077	74094337	1	Dancr	differentiation antagonizing non-protein coding RNA [Source:MGI Symbol;Acc:MGI:1917286]	lincRNA	ENSMUST00000117249,ENSMUST00000120364
ENSMUSG00000056600	0.867805	0.0378423	0	0.693697	8	1.73009	23	0.730224	11	1.09721	15	0.723773	10	0.820544	0.850404	-2.32854	-1.21943	0.301605	0.999939	17	37083871	37088499	-1	Olfr90	olfactory receptor 90 [Source:MGI Symbol;Acc:MGI:2177473]	protein_coding	ENSMUST00000070808,ENSMUST00000207101,ENSMUST00000215195,ENSMUST00000215502,ENSMUST00000216488,ENSMUST00000217397
ENSMUSG00000044005	0.712262	0.113527	1	0.0408057	0	0.404915	5	0.222242	3	0.247758	3	0.44805	6	0.186416	0.306017	-2.29618	-1.19923	0.260445	0.999939	10	128194457	128210004	1	Gls2	glutaminase 2 (liver, mitochondrial) [Source:MGI Symbol;Acc:MGI:2143539]	protein_coding	ENSMUST00000044776,ENSMUST00000123291,ENSMUST00000123385,ENSMUST00000132441,ENSMUST00000134104,ENSMUST00000134461,ENSMUST00000135441,ENSMUST00000143827,ENSMUST00000145591,ENSMUST00000152928,ENSMUST00000159440
ENSMUSG00000087445	0.625911	0.113527	1	0.122417	1	0.110431	1	0.158744	2	0.389334	5	0.310189	4	0.115459	0.286089	-2.29502	-1.19851	0.318466	0.999939	2	157544266	157545469	-1	Gm14286	predicted gene 14286 [Source:MGI Symbol;Acc:MGI:3650190]	antisense_RNA	ENSMUST00000155674
ENSMUSG00000090570	0.966144	0.64332	8	1.34659	16	1.14112	15	0.0317489	0	0.460122	6	0.585912	8	1.04368	0.359261	5.03737	2.33267	0.0413101	0.999939	9	107300380	107301838	-1	Gm17041	predicted gene 17041 [Source:MGI Symbol;Acc:MGI:4937868]	antisense_RNA	ENSMUST00000163196
ENSMUSG00000090698	33.258	9.80116	129	8.93645	109	78.1487	1061	10.6359	167	82.3618	1163	97.5026	1414	32.2954	63.5001	-2.26649	-1.18046	0.196761	0.999939	6	134981718	134986836	1	Apold1	apolipoprotein L domain containing 1 [Source:MGI Symbol;Acc:MGI:2685921]	protein_coding	ENSMUST00000167323
ENSMUSG00000103103	0.9834	0.794689	10	0.204029	2	0.699399	9	1.3652	21	1.38037	19	0.723773	10	0.566039	1.15645	-2.25805	-1.17508	0.0601474	0.999939	9	108567533	108569174	1	4833445I07Rik	RIKEN cDNA 4833445I07 gene [Source:MGI Symbol;Acc:MGI:2143268]	lincRNA	ENSMUST00000193193,ENSMUST00000194104
ENSMUSG00000112122	1.16624	0.340581	4	0.448863	5	0.478536	6	0.0317489	0	0.035394	0	0.585912	8	0.42266	0.217685	4.80591	2.26481	0.0492278	0.999939	10	100320313	100321425	-1			processed_pseudogene	ENSMUST00000220250
ENSMUSG00000000359	1.08297	0.416266	5	0.122417	1	0.478536	6	0.603228	9	0.672486	9	0.723773	10	0.339073	0.666496	-2.24727	-1.16817	0.0823716	0.999939	2	152626951	152635198	1	Rem1	rad and gem related GTP binding protein 1 [Source:MGI Symbol;Acc:MGI:1097696]	protein_coding	ENSMUST00000000369,ENSMUST00000139370,ENSMUST00000150913
ENSMUSG00000105338	0.791195	0.264896	3	0.0408057	0	0.0368105	0	0.666726	10	0.035394	0	0.172327	2	0.114171	0.291482	-2.24438	-1.16631	0.683744	0.999939	3	142547882	142548518	1	Gm43802	predicted gene 43802 [Source:MGI Symbol;Acc:MGI:5663939]	processed_pseudogene	ENSMUST00000197826
ENSMUSG00000048949	5.20375	10.4823	138	6.08005	74	5.85287	79	0.28574	4	5.20292	73	3.6878	53	7.47175	3.05882	4.31323	2.10877	0.0385718	0.999939	X	103163110	103165407	-1	Gm6206	predicted pseudogene 6206 [Source:MGI Symbol;Acc:MGI:3644890]	processed_pseudogene	ENSMUST00000133472
ENSMUSG00000097283	0.570162	0.340581	4	1.26498	15	1.36199	18	0.0952466	1	0.17697	2	0.585912	8	0.989182	0.286043	3.93957	1.97804	0.0283124	0.999939	1	128770599	128774421	-1	Gm26686	predicted gene, 26686 [Source:MGI Symbol;Acc:MGI:5477180]	lincRNA	ENSMUST00000181951
ENSMUSG00000111928	1.66266	0.0378423	0	0.367251	4	0.184052	2	0.349238	5	0.247758	3	0.310189	4	0.196382	0.302395	-2.22763	-1.15551	0.27832	0.999939	12	10990354	10994195	1			processed_pseudogene	ENSMUST00000220310
ENSMUSG00000030730	8.31829	5.10871	67	4.69266	57	12.626	171	6.82601	107	0.743274	10	1.06843	15	7.47579	2.87924	3.71508	1.89339	0.0169598	0.999939	7	126445858	126463108	-1	Atp2a1	ATPase, Ca++ transporting, cardiac muscle, fast twitch 1 [Source:MGI Symbol;Acc:MGI:105058]	protein_coding	ENSMUST00000032974,ENSMUST00000146973
ENSMUSG00000079038	0.732616	0.264896	3	0.204029	2	0.404915	5	0.28574	4	0.743274	10	1.20629	17	0.29128	0.745101	-2.21359	-1.14639	0.224138	0.999939	8	69271080	69314207	1	D130040H23Rik	RIKEN cDNA D130040H23 gene [Source:MGI Symbol;Acc:MGI:2444324]	protein_coding	ENSMUST00000078257,ENSMUST00000211805,ENSMUST00000212443,ENSMUST00000212549
ENSMUSG00000082154	0.968756	0.416266	5	0.0408057	0	0.0368105	0	0.412735	6	0.460122	6	0.0344654	0	0.164627	0.302441	-2.20785	-1.14264	0.61123	0.999939	7	104501055	104502149	-1	Gm16464	predicted gene 16464 [Source:MGI Symbol;Acc:MGI:3643716]	processed_pseudogene	ENSMUST00000117815
ENSMUSG00000035275	1.14759	0.189212	2	0.122417	1	0.257673	3	0.349238	5	0.318546	4	0.585912	8	0.189767	0.417898	-2.19727	-1.13571	0.208882	0.999939	4	101068983	101152370	1	Raver2	ribonucleoprotein, PTB-binding 2 [Source:MGI Symbol;Acc:MGI:2443623]	protein_coding	ENSMUST00000038463,ENSMUST00000106955,ENSMUST00000148148
ENSMUSG00000067377	0.499463	0.113527	1	0.85692	10	1.28837	17	1.17471	18	0.672486	9	1.61987	23	0.752938	1.15569	-2.18752	-1.1293	0.142352	0.999939	X	133891068	133898429	-1	Tspan6	tetraspanin 6 [Source:MGI Symbol;Acc:MGI:1926264]	protein_coding	ENSMUST00000087557,ENSMUST00000176641,ENSMUST00000176718,ENSMUST00000177468
ENSMUSG00000058620	0.558608	0.0378423	0	0.0408057	0	0.0368105	0	0.0952466	1	0.17697	2	0.0344654	0	0.0384862	0.102227	-2.17014	-1.11779	0.42585	0.999939	2	127363208	127367221	1	Adra2b	adrenergic receptor, alpha 2b [Source:MGI Symbol;Acc:MGI:87935]	protein_coding	ENSMUST00000071902,ENSMUST00000104934
ENSMUSG00000023755	1.36993	0.49195	6	0.775308	9	1.80371	24	2.00018	31	1.94667	27	1.82667	26	1.02366	1.9245	-2.16355	-1.1134	0.0549102	0.999939	15	98877778	98881404	-1	Rhebl1	Ras homolog enriched in brain like 1 [Source:MGI Symbol;Acc:MGI:1916409]	protein_coding	ENSMUST00000024518,ENSMUST00000147015,ENSMUST00000155699
ENSMUSG00000062353	114.469	176.005	2325	198.601	2433	0.0368105	0	195.605	3080	201.215	2842	0.241258	3	124.881	132.354	-2.16279	-1.1129	0.699863	0.999939	5	3236431	3236868	1	Gm15772	predicted gene 15772 [Source:MGI Symbol;Acc:MGI:3805541]	processed_pseudogene	ENSMUST00000118533
ENSMUSG00000108852	0.916504	1.47585	19	1.26498	15	1.65647	22	0.412735	6	0.17697	2	0.999497	14	1.46577	0.529734	3.48213	1.79997	0.00835973	0.999939	8	7040157	7041218	1	Gm44911	predicted gene 44911 [Source:MGI Symbol;Acc:MGI:5753487]	processed_pseudogene	ENSMUST00000208436
ENSMUSG00000005716	5.32351	2.61112	34	1.75465	21	4.82217	65	2.25417	35	0.53091	7	0.44805	6	3.06265	1.07771	3.41848	1.77335	0.0312063	0.999939	15	78191114	78206400	-1	Pvalb	parvalbumin [Source:MGI Symbol;Acc:MGI:97821]	protein_coding	ENSMUST00000005860,ENSMUST00000120592
ENSMUSG00000022032	0.793497	0.189212	2	0.204029	2	0.0368105	0	0.222242	3	0.601698	8	0.103396	1	0.14335	0.309112	-2.15229	-1.10587	0.487381	0.999939	14	65666403	65764826	1	Scara5	scavenger receptor class A, member 5 [Source:MGI Symbol;Acc:MGI:1918395]	protein_coding	ENSMUST00000022610,ENSMUST00000069226,ENSMUST00000154373
ENSMUSG00000018362	32.4663	16.1587	213	6.40649	78	91.9158	1248	44.2897	697	52.3477	739	43.4609	630	38.1603	46.6994	-2.15003	-1.10436	0.104746	0.999939	11	106988629	106999541	-1	Kpna2	karyopherin (importin) alpha 2 [Source:MGI Symbol;Acc:MGI:103561]	protein_coding	ENSMUST00000018506,ENSMUST00000106768,ENSMUST00000124541,ENSMUST00000140362,ENSMUST00000144834,ENSMUST00000145331,ENSMUST00000156495
ENSMUSG00000047793	0.970733	0.49195	6	0.28564	3	0.0368105	0	0.730224	11	0.106182	1	0.585912	8	0.271467	0.474106	-2.14411	-1.10038	0.405329	0.999939	1	93235841	93301065	1	Sned1	sushi, nidogen and EGF-like domains 1 [Source:MGI Symbol;Acc:MGI:3045960]	protein_coding	ENSMUST00000062202,ENSMUST00000163688,ENSMUST00000165843,ENSMUST00000165883,ENSMUST00000168122,ENSMUST00000172289
ENSMUSG00000069920	1.33458	0.794689	10	1.59142	19	0.184052	2	1.68269	26	0.955638	13	1.27522	18	0.856721	1.30452	-2.13779	-1.09612	0.198193	0.999939	8	105252638	105255153	-1	B3gnt9	UDP-GlcNAc:betaGal beta-1,3-N-acetylglucosaminyltransferase 9 [Source:MGI Symbol;Acc:MGI:2142841]	protein_coding	ENSMUST00000093217,ENSMUST00000136822,ENSMUST00000161745
ENSMUSG00000030399	9.55645	6.1683	81	4.93749	60	14.0984	191	7.39749	116	1.45115	20	1.13736	16	8.4014	3.32867	3.21176	1.68337	0.0246413	0.999939	7	19404776	19422841	1	Ckm	creatine kinase, muscle [Source:MGI Symbol;Acc:MGI:88413]	protein_coding	ENSMUST00000003643,ENSMUST00000208079,ENSMUST00000208710
ENSMUSG00000107071	0.668019	1.2488	16	0.0408057	0	1.95096	26	0.603228	9	1.30958	18	1.48201	21	1.08019	1.13161	-2.12816	-1.0896	0.314929	0.999939	6	39585753	39596595	1	Gm42420	predicted gene, 42420 [Source:MGI Symbol;Acc:MGI:5649067]	protein_coding	ENSMUST00000126621
ENSMUSG00000102336	1.11389	0.189212	2	0.530474	6	0.404915	5	0.857219	13	0.672486	9	0.654843	9	0.374867	0.728183	-2.12417	-1.0869	0.294057	0.999939	1	34427002	34433264	-1	Gm37233	predicted gene, 37233 [Source:MGI Symbol;Acc:MGI:5610461]	lincRNA	ENSMUST00000192173
ENSMUSG00000032246	2.59733	3.06523	40	4.69266	57	7.47253	101	1.4287	22	1.66352	23	1.41308	20	5.0768	1.50177	3.1928	1.67482	0.0026708	0.999939	9	62858080	62875921	1	Calml4	calmodulin-like 4 [Source:MGI Symbol;Acc:MGI:1922850]	protein_coding	ENSMUST00000034777,ENSMUST00000163820,ENSMUST00000213643,ENSMUST00000214633,ENSMUST00000215119,ENSMUST00000215870,ENSMUST00000215968
ENSMUSG00000061531	0.579478	0.0378423	0	0.0408057	0	0.110431	1	0.0317489	0	0.17697	2	0.310189	4	0.0630265	0.172969	-2.1169	-1.08195	0.484607	0.999939	2	14174523	14221993	1	Tmem236	transmembrane protein 236 [Source:MGI Symbol;Acc:MGI:1919309]	protein_coding	ENSMUST00000077517
ENSMUSG00000026205	2.28102	0.113527	1	0.0408057	0	0.699399	9	0.539731	8	0.247758	3	0.241258	3	0.284577	0.342915	-2.11476	-1.0805	0.448752	0.999939	1	75125541	75133890	-1	Slc23a3	solute carrier family 23 (nucleobase transporters), member 3 [Source:MGI Symbol;Acc:MGI:104516]	protein_coding	ENSMUST00000027405,ENSMUST00000188080
ENSMUSG00000021319	0.716255	0.264896	3	0.367251	4	0.331294	4	0.603228	9	0.389334	5	1.27522	18	0.321147	0.755927	-2.10974	-1.07706	0.296095	0.999939	13	19623104	19632994	1	Sfrp4	secreted frizzled-related protein 4 [Source:MGI Symbol;Acc:MGI:892010]	protein_coding	ENSMUST00000002883,ENSMUST00000221810,ENSMUST00000222464,ENSMUST00000222992
ENSMUSG00000029231	1.19314	0.567635	7	0.693697	8	0.404915	5	1.17471	18	1.02643	14	1.20629	17	0.555416	1.13581	-2.1062	-1.07464	0.230142	0.999939	5	75152292	75198215	1	Pdgfra	platelet derived growth factor receptor, alpha polypeptide [Source:MGI Symbol;Acc:MGI:97530]	protein_coding	ENSMUST00000000476,ENSMUST00000168162,ENSMUST00000200822,ENSMUST00000201241,ENSMUST00000201711,ENSMUST00000202161,ENSMUST00000202186,ENSMUST00000202681,ENSMUST00000202992
ENSMUSG00000106904	1.408	0.49195	6	0.693697	8	0.77302	10	0.0952466	1	0.247758	3	0.379119	5	0.652889	0.240708	3.13657	1.64919	0.0499984	0.999939	6	29546604	29548138	-1	Gm43029	predicted gene 43029 [Source:MGI Symbol;Acc:MGI:5663166]	TEC	ENSMUST00000201829
ENSMUSG00000046280	0.695843	0.567635	7	0.367251	4	0.699399	9	1.55569	24	0.814062	11	1.06843	15	0.544762	1.14606	-2.10495	-1.07378	0.063608	0.999939	3	89831370	89858834	1	She	src homology 2 domain-containing transforming protein E [Source:MGI Symbol;Acc:MGI:1099462]	protein_coding	ENSMUST00000050401,ENSMUST00000197454
ENSMUSG00000020486	0.925694	1.2488	16	0.28564	3	1.14112	15	1.55569	24	1.52194	21	1.6888	24	0.891854	1.58881	-2.09698	-1.06831	0.0531429	0.999939	11	87568903	87590539	1	Sept4	septin 4 [Source:MGI Symbol;Acc:MGI:1270156]	protein_coding	ENSMUST00000018544,ENSMUST00000063156,ENSMUST00000107960,ENSMUST00000107961,ENSMUST00000107962,ENSMUST00000122067,ENSMUST00000122945,ENSMUST00000123081,ENSMUST00000127414,ENSMUST00000132723,ENSMUST00000133202,ENSMUST00000133638,ENSMUST00000134923,ENSMUST00000135175,ENSMUST00000136229,ENSMUST00000140398,ENSMUST00000143950,ENSMUST00000148216
ENSMUSG00000075312	3.01903	4.73029	62	4.85588	59	4.08596	55	1.55569	24	3.07928	43	0.723773	10	4.55738	1.78625	3.0099	1.58972	0.00351672	0.999939	2	68554555	68554929	1	Gm13597	predicted gene 13597 [Source:MGI Symbol;Acc:MGI:3651139]	processed_pseudogene	ENSMUST00000121239
ENSMUSG00000112758	0.532756	0.340581	4	1.18337	14	0.331294	4	1.61919	25	0.601698	8	1.13736	16	0.618414	1.11942	-2.09029	-1.0637	0.199857	0.999939	10	24927619	24930059	1	Gm36172	predicted gene, 36172 [Source:MGI Symbol;Acc:MGI:5595331]	bidirectional_promoter_lncRNA	ENSMUST00000219852
ENSMUSG00000089756	1.13052	0.113527	1	0.448863	5	1.0675	14	0.476233	7	1.02643	14	1.06843	15	0.543298	0.857029	-2.08956	-1.0632	0.315195	0.999939	2	175918881	175931100	-1	Zfp966	zinc finger protein 966 [Source:MGI Symbol;Acc:MGI:3709288]	protein_coding	ENSMUST00000108949,ENSMUST00000109018
ENSMUSG00000087444	0.942115	0.567635	7	0.448863	5	0.478536	6	0.158744	2	0.17697	2	0.172327	2	0.498345	0.169347	2.93978	1.55571	0.0368101	0.999939	15	100422147	100428150	1	Gm5475	predicted gene 5475 [Source:MGI Symbol;Acc:MGI:3646320]	protein_coding	ENSMUST00000132119,ENSMUST00000148928
ENSMUSG00000047222	0.708629	0.567635	7	0.0408057	0	0.110431	1	0.222242	3	1.09721	15	0.103396	1	0.239624	0.474284	-2.08016	-1.0567	0.489002	0.999939	14	51255262	51256112	-1	Rnase2a	ribonuclease, RNase A family, 2A (liver, eosinophil-derived neurotoxin) [Source:MGI Symbol;Acc:MGI:1890465]	protein_coding	ENSMUST00000061936
ENSMUSG00000067591	5.5192	4.50324	59	3.30526	40	6.6627	90	2.31767	36	1.66352	23	1.34415	19	4.82373	1.77511	2.68057	1.42254	0.00563131	0.999939	6	130323289	130337574	-1	Klra3	killer cell lectin-like receptor, subfamily A, member 3 [Source:MGI Symbol;Acc:MGI:101905]	protein_coding	ENSMUST00000088017,ENSMUST00000111998
ENSMUSG00000030680	9.46666	22.5919	298	15.3837	188	10.491	142	2.12717	33	5.06134	71	19.8865	288	16.1555	9.02502	2.62289	1.39116	0.0388754	0.999939	7	127015033	127017352	-1	Pagr1a	PAXIP1 associated glutamate rich protein 1A [Source:MGI Symbol;Acc:MGI:1914528]	protein_coding	ENSMUST00000162069,ENSMUST00000200948,ENSMUST00000206416
ENSMUSG00000038963	1.85594	0.49195	6	1.83626	22	1.0675	14	1.11121	17	2.79613	39	2.7917	40	1.1319	2.23301	-2.0667	-1.04733	0.125706	0.999939	2	180456245	180474867	1	Slco4a1	solute carrier organic anion transporter family, member 4a1 [Source:MGI Symbol;Acc:MGI:1351866]	protein_coding	ENSMUST00000038225,ENSMUST00000038259,ENSMUST00000128367,ENSMUST00000138446,ENSMUST00000139902
ENSMUSG00000045326	1.42084	1.17311	15	0.85692	10	1.65647	22	0.666726	10	0.53091	7	0.310189	4	1.22883	0.502608	2.48277	1.31195	0.0394659	0.999939	3	108853678	108890008	-1	Fndc7	fibronectin type III domain containing 7 [Source:MGI Symbol;Acc:MGI:2443535]	protein_coding	ENSMUST00000053065,ENSMUST00000102620,ENSMUST00000123018,ENSMUST00000139137,ENSMUST00000147002,ENSMUST00000151713,ENSMUST00000180063
ENSMUSG00000017300	7.32229	3.06523	40	3.87654	47	7.0308	95	3.39713	53	1.59273	22	0.999497	14	4.65752	1.99645	2.46356	1.30074	0.0173394	0.999939	2	164777161	164779967	-1	Tnnc2	troponin C2, fast [Source:MGI Symbol;Acc:MGI:98780]	protein_coding	ENSMUST00000103095,ENSMUST00000155443
ENSMUSG00000021719	0.674184	0.189212	2	0.204029	2	0.478536	6	0.349238	5	0.814062	11	0.585912	8	0.290592	0.58307	-2.04036	-1.02882	0.197276	0.999939	13	104945904	105054930	-1	Rgs7bp	regulator of G-protein signalling 7 binding protein [Source:MGI Symbol;Acc:MGI:106334]	protein_coding	ENSMUST00000063551
ENSMUSG00000026725	0.461381	0.113527	1	1.34659	16	0.920262	12	1.04771	16	0.955638	13	1.13736	16	0.793459	1.0469	-2.03567	-1.02551	0.172098	0.999939	1	160085029	160153580	-1	Tnn	tenascin N [Source:MGI Symbol;Acc:MGI:2665790]	protein_coding	ENSMUST00000039178,ENSMUST00000131919
ENSMUSG00000106411	1.45745	0.870373	11	0.775308	9	1.36199	18	0.476233	7	0.318546	4	0.44805	6	1.00256	0.414276	2.38791	1.25575	0.0251761	0.999939	5	14611652	14614544	1	Gm42445	predicted gene 42445 [Source:MGI Symbol;Acc:MGI:5662582]	TEC	ENSMUST00000196996
ENSMUSG00000097614	2.66443	2.2327	29	6.40649	78	4.15958	56	1.3017	20	2.44219	34	1.41308	20	4.26626	1.71899	2.36353	1.24094	0.0460551	0.999939	11	119077573	119081865	1	Gm26508	predicted gene, 26508 [Source:MGI Symbol;Acc:MGI:5477002]	lincRNA	ENSMUST00000181285
ENSMUSG00000040856	0.534201	0.719004	9	0.204029	2	1.43561	19	0.730224	11	1.73431	24	1.55094	22	0.786214	1.33849	-2.0211	-1.01514	0.147491	0.999939	12	109452823	109463336	1	Dlk1	delta-like 1 homolog (Drosophila) [Source:MGI Symbol;Acc:MGI:94900]	protein_coding	ENSMUST00000056110,ENSMUST00000109841,ENSMUST00000109842,ENSMUST00000109843,ENSMUST00000109844,ENSMUST00000109846,ENSMUST00000124293,ENSMUST00000173539,ENSMUST00000173812,ENSMUST00000174539
ENSMUSG00000027257	0.842177	1.2488	16	0.85692	10	0.993883	13	0.412735	6	0.460122	6	0.44805	6	1.0332	0.440302	2.33191	1.22151	0.0337916	0.999939	2	91255954	91264679	1	Pacsin3	protein kinase C and casein kinase substrate in neurons 3 [Source:MGI Symbol;Acc:MGI:1891410]	protein_coding	ENSMUST00000028694,ENSMUST00000059566,ENSMUST00000111349,ENSMUST00000124658,ENSMUST00000126754,ENSMUST00000128684,ENSMUST00000131711,ENSMUST00000134699,ENSMUST00000138470,ENSMUST00000141313,ENSMUST00000143883,ENSMUST00000144394,ENSMUST00000154959,ENSMUST00000156919,ENSMUST00000168916
ENSMUSG00000089636	1.00825	0.264896	3	0.775308	9	1.0675	14	0.857219	13	0.955638	13	2.24025	32	0.70257	1.35104	-2.01827	-1.01312	0.125414	0.999939	7	19258492	19259739	1	1700058P15Rik	RIKEN cDNA 1700058P15 gene [Source:MGI Symbol;Acc:MGI:1920627]	antisense_RNA	ENSMUST00000159981
ENSMUSG00000031138	1.28474	2.61112	34	2.24431	27	1.28837	17	0.603228	9	1.45115	20	0.723773	10	2.04793	0.926052	2.2954	1.19875	0.0316751	0.999939	X	59999464	60030759	1	F9	coagulation factor IX [Source:MGI Symbol;Acc:MGI:88384]	protein_coding	ENSMUST00000033477
ENSMUSG00000037568	0.689815	0.870373	11	0.28564	3	0.331294	4	0.539731	8	1.23879	17	1.06843	15	0.495769	0.948983	-2.01593	-1.01145	0.150093	0.999939	1	190947646	190979296	-1	Vash2	vasohibin 2 [Source:MGI Symbol;Acc:MGI:2444826]	protein_coding	ENSMUST00000047409,ENSMUST00000166139,ENSMUST00000192306
ENSMUSG00000051243	1.47648	0.189212	2	0.122417	1	0.552157	7	0.28574	4	0.460122	6	0.861635	12	0.287929	0.535832	-2.01548	-1.01112	0.322638	0.999939	9	58196297	58204319	-1	Islr2	immunoglobulin superfamily containing leucine-rich repeat 2 [Source:MGI Symbol;Acc:MGI:2444277]	protein_coding	ENSMUST00000114144,ENSMUST00000163200,ENSMUST00000163897,ENSMUST00000165276,ENSMUST00000170421,ENSMUST00000213349,ENSMUST00000213495,ENSMUST00000214647,ENSMUST00000214649,ENSMUST00000215950,ENSMUST00000216231,ENSMUST00000216297,ENSMUST00000216359,ENSMUST00000217050,ENSMUST00000217158,ENSMUST00000217427,ENSMUST00000217512
ENSMUSG00000035184	0.581121	0.113527	1	0.0408057	0	0.0368105	0	0.222242	3	0.17697	2	0.0344654	0	0.0637144	0.144559	-2.01445	-1.01039	0.447238	0.999939	14	62555737	62608486	1	Fam124a	family with sequence similarity 124, member A [Source:MGI Symbol;Acc:MGI:3645930]	protein_coding	ENSMUST00000039064,ENSMUST00000160745,ENSMUST00000161899,ENSMUST00000162987
ENSMUSG00000001604	0.995203	1.02174	13	0.204029	2	1.28837	17	1.68269	26	1.38037	19	0.999497	14	0.838046	1.35418	-2.01043	-1.00751	0.150278	0.999939	4	136247729	136274898	1	Tcea3	transcription elongation factor A (SII), 3 [Source:MGI Symbol;Acc:MGI:1196908]	protein_coding	ENSMUST00000102533,ENSMUST00000136812,ENSMUST00000143942
ENSMUSG00000047330	0.605707	1.2488	16	0.775308	9	1.14112	15	0.476233	7	0.53091	7	0.379119	5	1.05508	0.462087	2.27366	1.18502	0.0373889	0.999939	1	78816758	78820028	1	Kcne4	potassium voltage-gated channel, Isk-related subfamily, gene 4 [Source:MGI Symbol;Acc:MGI:1891125]	protein_coding	ENSMUST00000057262,ENSMUST00000187432
ENSMUSG00000102725	1.4315	2.00564	26	0.0408057	0	2.4663	33	2.69865	42	1.80509	25	0.379119	5	1.50425	1.62762	-2.00439	-1.00316	0.511471	0.999939	5	124004648	124006151	1	Gm37939	predicted gene, 37939 [Source:MGI Symbol;Acc:MGI:5611167]	TEC	ENSMUST00000192309
ENSMUSG00000050621	5.8538	9.04432	119	8.77323	107	14.3929	195	6.953	109	2.9377	41	4.72176	68	10.7368	4.87082	2.263	1.17824	0.0175799	0.999939	9	114982366	114982739	-1	Rps27rt	ribosomal protein S27, retrogene [Source:MGI Symbol;Acc:MGI:3704345]	protein_coding	ENSMUST00000053150
ENSMUSG00000037762	1.01047	0.719004	9	0.775308	9	0.552157	7	1.4922	23	1.52194	21	1.06843	15	0.682157	1.36086	-2.00132	-1.00095	0.0863436	0.999939	10	70245100	70285968	1	Slc16a9	solute carrier family 16 (monocarboxylic acid transporters), member 9 [Source:MGI Symbol;Acc:MGI:1914109]	protein_coding	ENSMUST00000046807,ENSMUST00000155933
ENSMUSG00000087575	0.976509	1.17311	15	0.0408057	0	1.36199	18	0.539731	8	0.814062	11	1.41308	20	0.858635	0.922291	-2.00112	-1.00081	0.335722	0.999939	4	129261965	129265010	1	Gm12976	predicted gene 12976 [Source:MGI Symbol;Acc:MGI:3650499]	lincRNA	ENSMUST00000150171,ENSMUST00000153817
ENSMUSG00000024347	0.933158	0.189212	2	0.612086	7	0.331294	4	0.476233	7	0.743274	10	0.861635	12	0.37753	0.693714	-2.00019	-1.00014	0.0795664	0.999939	18	35964830	36014715	1	Psd2	pleckstrin and Sec7 domain containing 2 [Source:MGI Symbol;Acc:MGI:1921252]	protein_coding	ENSMUST00000115716,ENSMUST00000175720,ENSMUST00000175734,ENSMUST00000176472,ENSMUST00000176873,ENSMUST00000177432
ENSMUSG00000091955	1.41888	0.0378423	0	2.08109	25	2.68717	36	1.23821	19	1.30958	18	0.999497	14	1.60203	1.18243	-1.9962	-0.997258	0.397603	0.999939	7	24862213	24862697	1	Gm9844	predicted pseudogene 9844 [Source:MGI Symbol;Acc:MGI:3704288]	protein_coding	ENSMUST00000170837
ENSMUSG00000105373	2.59569	1.02174	13	2.57076	31	2.83441	38	4.0956	64	4.07031	57	3.48101	50	2.1423	3.88231	-1.9903	-0.992984	0.222812	0.999939	5	44134393	44134950	1	Gm42429	predicted gene 42429 [Source:MGI Symbol;Acc:MGI:5662566]	TEC	ENSMUST00000198579
ENSMUSG00000048498	1.08138	0.113527	1	0.122417	1	0.404915	5	0.222242	3	0.88485	12	0.241258	3	0.21362	0.44945	-1.98343	-0.987999	0.263727	0.999939	11	115051917	115062177	-1	Cd300e	CD300E molecule [Source:MGI Symbol;Acc:MGI:2387602]	protein_coding	ENSMUST00000062787
ENSMUSG00000032418	1.27411	1.17311	15	0.693697	8	1.43561	19	1.80969	28	2.01746	28	2.58491	37	1.10081	2.13735	-1.97837	-0.984314	0.0650282	0.999939	9	86581371	86695953	-1	Me1	malic enzyme 1, NADP(+)-dependent, cytosolic [Source:MGI Symbol;Acc:MGI:97043]	protein_coding	ENSMUST00000034989,ENSMUST00000185374,ENSMUST00000189847,ENSMUST00000189968
ENSMUSG00000109090	1.23776	0.870373	11	1.10175	13	0.478536	6	1.61919	25	1.23879	17	1.6888	24	0.816888	1.5156	-1.9734	-0.980682	0.057412	0.999939	7	81918943	81920350	-1	Gm45088	predicted gene 45088 [Source:MGI Symbol;Acc:MGI:5753664]	TEC	ENSMUST00000207066
ENSMUSG00000090093	0.773557	1.17311	15	0.448863	5	0.257673	3	0.476233	7	1.30958	18	1.75774	25	0.626549	1.18118	-1.97285	-0.980282	0.224506	0.999939	2	175129493	175142012	-1	Gm14399	predicted gene 14399 [Source:MGI Symbol;Acc:MGI:3650082]	protein_coding	ENSMUST00000099029,ENSMUST00000108929,ENSMUST00000109059,ENSMUST00000109060,ENSMUST00000109062
ENSMUSG00000078922	2.0944	0.0378423	0	0.938531	11	0.846641	11	1.17471	18	0.17697	2	0.999497	14	0.607672	0.783725	-1.97104	-0.978954	0.454602	0.999939	11	48985327	48994172	-1	Tgtp1	T cell specific GTPase 1 [Source:MGI Symbol;Acc:MGI:98734]	protein_coding	ENSMUST00000068063,ENSMUST00000132745,ENSMUST00000146439
ENSMUSG00000084838	2.15309	0.0378423	0	3.87654	47	4.30683	58	0.857219	13	4.07031	57	1.41308	20	2.7404	2.11354	-1.9704	-0.978486	0.608334	0.999939	16	20176727	20177012	-1	Gm10241	predicted pseudogene 10241 [Source:MGI Symbol;Acc:MGI:3704461]	processed_pseudogene	ENSMUST00000117664
ENSMUSG00000085867	0.785976	0.49195	6	0.204029	2	0.404915	5	0.603228	9	0.814062	11	0.654843	9	0.366965	0.690711	-1.96536	-0.974797	0.145101	0.999939	1	139939601	139994205	-1	Gm5834	predicted pseudogene 5834 [Source:MGI Symbol;Acc:MGI:3643955]	unprocessed_pseudogene	ENSMUST00000126680
ENSMUSG00000101556	2.47012	2.98954	39	3.38687	41	3.05527	41	1.68269	26	2.01746	28	0.930566	13	3.1439	1.54357	2.13336	1.09313	0.00996419	0.999939	17	15061069	15074993	1	Gm28869	predicted gene 28869 [Source:MGI Symbol;Acc:MGI:5579575]	processed_transcript	ENSMUST00000187199
ENSMUSG00000085767	1.3942	0.340581	4	0.448863	5	1.21475	16	1.23821	19	0.743274	10	1.55094	22	0.668063	1.17747	-1.9648	-0.974383	0.066964	0.999939	2	26381526	26389018	1	Gm13563	predicted gene 13563 [Source:MGI Symbol;Acc:MGI:3652052]	antisense_RNA	ENSMUST00000125518,ENSMUST00000150375,ENSMUST00000152375
ENSMUSG00000053030	0.896021	0.416266	5	0.0408057	0	0.552157	7	0.793722	12	0.247758	3	0.379119	5	0.33641	0.473533	-1.96357	-0.973483	0.342649	0.999939	5	77205107	77211471	-1	Spink2	serine peptidase inhibitor, Kazal type 2 [Source:MGI Symbol;Acc:MGI:1917232]	protein_coding	ENSMUST00000065216,ENSMUST00000120429,ENSMUST00000121825
ENSMUSG00000009246	1.04626	0.189212	2	0.28564	3	0.257673	3	1.04771	16	0.389334	5	0.241258	3	0.244175	0.559435	-1.9578	-0.969237	0.23117	0.999939	7	143069153	143094642	-1	Trpm5	transient receptor potential cation channel, subfamily M, member 5 [Source:MGI Symbol;Acc:MGI:1861718]	protein_coding	ENSMUST00000009390,ENSMUST00000126776,ENSMUST00000133027,ENSMUST00000136602,ENSMUST00000146075,ENSMUST00000148715,ENSMUST00000150589,ENSMUST00000150867
ENSMUSG00000054435	0.562923	0.416266	5	0.28564	3	0.331294	4	0.28574	4	0.743274	10	1.48201	21	0.3444	0.837009	-1.95593	-0.967857	0.322972	0.999939	6	48684549	48692060	1	Gimap4	GTPase, IMAP family member 4 [Source:MGI Symbol;Acc:MGI:1349656]	protein_coding	ENSMUST00000067506,ENSMUST00000090070,ENSMUST00000118802,ENSMUST00000119575,ENSMUST00000121957,ENSMUST00000156770
ENSMUSG00000043613	1.12731	0.189212	2	0.0408057	0	0.331294	4	0.222242	3	0.389334	5	0.241258	3	0.187104	0.284278	-1.95459	-0.966869	0.479306	0.999939	9	7445822	7455975	1	Mmp3	matrix metallopeptidase 3 [Source:MGI Symbol;Acc:MGI:97010]	protein_coding	ENSMUST00000034497
ENSMUSG00000028600	1.0669	0.567635	7	0.367251	4	0.478536	6	1.3652	21	0.672486	9	0.792704	11	0.471141	0.943464	-1.953	-0.965693	0.17249	0.999939	4	108014791	108096445	-1	Podn	podocan [Source:MGI Symbol;Acc:MGI:2674939]	protein_coding	ENSMUST00000044248,ENSMUST00000106708,ENSMUST00000106709,ENSMUST00000124265,ENSMUST00000130026,ENSMUST00000145491,ENSMUST00000146851,ENSMUST00000147597
ENSMUSG00000087267	0.853452	0.0378423	0	0.28564	3	0.0368105	0	0.158744	2	0.106182	1	0.172327	2	0.120098	0.145751	-1.94664	-0.960983	0.716333	0.999939	2	128955671	128957861	-1	4933427J07Rik	RIKEN cDNA 4933427J07 gene [Source:MGI Symbol;Acc:MGI:1918470]	antisense_RNA	ENSMUST00000156275
ENSMUSG00000034926	7.98057	2.53544	33	1.83626	22	2.17182	29	4.2861	67	3.99952	56	4.37711	63	2.18117	4.22091	-1.94489	-0.959687	0.100887	0.999939	4	106561038	106589113	1	Dhcr24	24-dehydrocholesterol reductase [Source:MGI Symbol;Acc:MGI:1922004]	protein_coding	ENSMUST00000047973
ENSMUSG00000026459	0.806148	1.09743	14	1.34659	16	0.552157	7	2.19067	34	1.94667	27	1.34415	19	0.998724	1.82716	-1.94482	-0.959639	0.0666013	0.999939	1	134289989	134292548	1	Myog	myogenin [Source:MGI Symbol;Acc:MGI:97276]	protein_coding	ENSMUST00000027730
ENSMUSG00000047246	1.00118	1.62722	21	0.693697	8	0.478536	6	1.87318	29	1.168	16	1.75774	25	0.933151	1.59964	-1.93801	-0.954575	0.103233	0.999939	13	23583670	23621124	-1	Hist1h2be	histone cluster 1, H2be [Source:MGI Symbol;Acc:MGI:2448380]	protein_coding	ENSMUST00000051091,ENSMUST00000091704,ENSMUST00000129312
ENSMUSG00000106383	0.921884	0.49195	6	0.122417	1	0.625778	8	0.603228	9	0.743274	10	0.654843	9	0.413382	0.667115	-1.93553	-0.952727	0.175276	0.999939	3	95639304	95641045	1	E330034L11Rik	RIKEN cDNA E330034L11 gene [Source:MGI Symbol;Acc:MGI:3026962]	TEC	ENSMUST00000200640
ENSMUSG00000105655	0.584376	0.0378423	0	0.28564	3	0.184052	2	0.222242	3	0.106182	1	0.585912	8	0.169178	0.304779	-1.9342	-0.951736	0.439465	0.999939	3	104836430	104838183	-1	Gm42659	predicted gene 42659 [Source:MGI Symbol;Acc:MGI:5662796]	sense_intronic	ENSMUST00000196955
ENSMUSG00000062683	7.0455	2.91386	38	8.20195	100	7.69339	104	7.58798	119	14.7593	208	11.9595	173	6.26973	11.4356	-1.93167	-0.949846	0.0920182	0.999939	15	102662864	102672352	-1	Atp5g2	ATP synthase, H+ transporting, mitochondrial F0 complex, subunit C2 (subunit 9) [Source:MGI Symbol;Acc:MGI:1915192]	protein_coding	ENSMUST00000075630,ENSMUST00000185641,ENSMUST00000186952,ENSMUST00000187160
ENSMUSG00000099583	1.12213	1.02174	13	1.02014	12	0.920262	12	2.19067	34	1.52194	21	2.03346	29	0.987382	1.91536	-1.93161	-0.949806	0.112044	0.999939	13	23575763	23577011	1	Hist1h3d	histone cluster 1, H3d [Source:MGI Symbol;Acc:MGI:2448322]	protein_coding	ENSMUST00000105105
ENSMUSG00000026388	1.08521	1.47585	19	0.938531	11	2.83441	38	0.412735	6	1.02643	14	1.06843	15	1.7496	0.835863	2.11956	1.08376	0.0425331	0.999939	1	120121187	120188189	1	3110009E18Rik	RIKEN cDNA 3110009E18 gene [Source:MGI Symbol;Acc:MGI:1920353]	protein_coding	ENSMUST00000027637,ENSMUST00000056038,ENSMUST00000112644,ENSMUST00000128578,ENSMUST00000153037,ENSMUST00000187809
ENSMUSG00000083705	1.6232	4.04913	53	2.81559	34	3.05527	41	1.17471	18	2.3714	33	1.48201	21	3.30666	1.67604	2.06298	1.04473	0.0196102	0.999939	11	117420637	117421717	-1	Gm8624	predicted gene 8624 [Source:MGI Symbol;Acc:MGI:3646811]	transcribed_processed_pseudogene	ENSMUST00000118083,ENSMUST00000165677
ENSMUSG00000040280	0.879555	0.567635	7	0.85692	10	1.50923	20	2.06368	32	1.23879	17	2.03346	29	0.977928	1.77864	-1.92432	-0.944345	0.0507659	0.999939	10	127514967	127517154	1	Ndufa4l2	NADH dehydrogenase (ubiquinone) 1 alpha subcomplex, 4-like 2 [Source:MGI Symbol;Acc:MGI:3039567]	protein_coding	ENSMUST00000035735,ENSMUST00000218302,ENSMUST00000218492
ENSMUSG00000032498	3.15349	4.57892	60	2.8972	35	6.58908	89	2.19067	34	2.65455	37	2.10239	30	4.6884	2.31587	1.95384	0.966314	0.0213993	0.999939	9	111228228	111271791	-1	Mlh1	mutL homolog 1 [Source:MGI Symbol;Acc:MGI:101938]	protein_coding	ENSMUST00000035079,ENSMUST00000123713,ENSMUST00000123869,ENSMUST00000128795,ENSMUST00000134316,ENSMUST00000135218,ENSMUST00000135695,ENSMUST00000199404,ENSMUST00000200145
ENSMUSG00000085741	2.40545	5.41145	71	4.12138	50	2.90803	39	1.68269	26	2.44219	34	2.17132	31	4.14695	2.09873	1.94361	0.958737	0.0194651	0.999939	2	156844351	156862963	-1	5430405H02Rik	RIKEN cDNA 5430405H02 gene [Source:MGI Symbol;Acc:MGI:1921737]	processed_transcript	ENSMUST00000153616,ENSMUST00000176134,ENSMUST00000185402,ENSMUST00000187327
ENSMUSG00000029312	2.79131	0.946058	12	1.67303	20	1.87733	25	4.1591	65	2.3714	33	2.03346	29	1.49881	2.85465	-1.91381	-0.936451	0.0739025	0.999939	5	103861973	103911259	-1	Klhl8	kelch-like 8 [Source:MGI Symbol;Acc:MGI:2179430]	protein_coding	ENSMUST00000031254,ENSMUST00000112811,ENSMUST00000112815,ENSMUST00000131843,ENSMUST00000147184
ENSMUSG00000064247	2.05063	0.794689	10	0.693697	8	1.43561	19	1.74619	27	2.01746	28	1.61987	23	0.974665	1.79451	-1.91211	-0.935169	0.103008	0.999939	5	110099969	110105953	1	Plcxd1	phosphatidylinositol-specific phospholipase C, X domain containing 1 [Source:MGI Symbol;Acc:MGI:2685422]	protein_coding	ENSMUST00000086687,ENSMUST00000112534,ENSMUST00000125748,ENSMUST00000141066
ENSMUSG00000079608	0.741013	0.719004	9	0.28564	3	0.699399	9	1.11121	17	0.814062	11	1.13736	16	0.568014	1.02088	-1.91011	-0.933654	0.129709	0.999939	18	70472454	70501066	1	Stard6	StAR-related lipid transfer (START) domain containing 6 [Source:MGI Symbol;Acc:MGI:2156774]	protein_coding	ENSMUST00000114959,ENSMUST00000164223,ENSMUST00000168249,ENSMUST00000173612,ENSMUST00000173951,ENSMUST00000174118,ENSMUST00000174667
ENSMUSG00000060441	2.73555	3.2166	42	1.99948	24	3.42337	46	2.31767	36	1.59273	22	0.861635	12	2.87982	1.59068	1.90337	0.928559	0.0367397	0.999939	7	104263386	104288094	-1	Trim5	tripartite motif-containing 5 [Source:MGI Symbol;Acc:MGI:3646853]	protein_coding	ENSMUST00000051795,ENSMUST00000098179
ENSMUSG00000062038	4.78781	4.50324	59	1.59142	19	5.41114	73	6.69901	105	7.0434	99	6.03145	87	3.83527	6.59129	-1.9044	-0.929336	0.0996885	0.999939	5	13121448	13121766	-1	Gm10108	predicted pseudogene 10108 [Source:MGI Symbol;Acc:MGI:3642431]	processed_pseudogene	ENSMUST00000078246
ENSMUSG00000107215	3.18329	0.0378423	0	0.122417	1	0.184052	2	0.222242	3	0.106182	1	0.241258	3	0.114771	0.189894	-1.89598	-0.922945	0.679465	0.999939	6	3336772	3339354	-1	Gm43197	predicted gene 43197 [Source:MGI Symbol;Acc:MGI:5663334]	TEC	ENSMUST00000201493
ENSMUSG00000050550	6.87573	11.8446	156	12.6906	155	6.29459	85	6.19103	97	5.06134	71	4.44604	64	10.2766	5.2328	1.87145	0.90416	0.0474512	0.999939	4	18844202	18845679	-1	Gm11868	predicted gene 11868 [Source:MGI Symbol;Acc:MGI:3650507]	processed_pseudogene	ENSMUST00000121594
ENSMUSG00000061723	10.0027	4.50324	59	5.42716	66	7.98787	108	6.00054	94	2.51297	35	2.03346	29	5.97276	3.51566	1.82822	0.870439	0.0400288	0.999939	7	142498836	142516009	1	Tnnt3	troponin T3, skeletal, fast [Source:MGI Symbol;Acc:MGI:109550]	protein_coding	ENSMUST00000074187,ENSMUST00000078497,ENSMUST00000105941,ENSMUST00000105942,ENSMUST00000105943,ENSMUST00000105944,ENSMUST00000105945,ENSMUST00000105946,ENSMUST00000105947,ENSMUST00000105948,ENSMUST00000105949,ENSMUST00000105950,ENSMUST00000105952,ENSMUST00000105953,ENSMUST00000105954,ENSMUST00000105955,ENSMUST00000105957,ENSMUST00000105958,ENSMUST00000125649,ENSMUST00000128294,ENSMUST00000144259,…
ENSMUSG00000108555	4.56556	1.02174	13	2.40754	29	0.0368105	0	1.04771	16	0.955638	13	0.516981	7	1.15536	0.84011	-1.88145	-0.911842	0.588744	0.999939	7	80344082	80347993	-1	Gm18310	predicted gene, 18310 [Source:MGI Symbol;Acc:MGI:5010495]	TEC	ENSMUST00000206494
ENSMUSG00000074807	0.864942	0.794689	10	0.775308	9	0.552157	7	1.23821	19	1.02643	14	1.75774	25	0.707385	1.34079	-1.88027	-0.910942	0.1103	0.999939	2	128966593	128967725	-1	Gm10762	predicted gene 10762 [Source:MGI Symbol;Acc:MGI:3704209]	protein_coding	ENSMUST00000099385
ENSMUSG00000040612	0.970569	0.264896	3	0.122417	1	0.257673	3	0.349238	5	0.53091	7	0.310189	4	0.214996	0.396779	-1.8768	-0.908272	0.435149	0.999939	1	166254139	166316823	1	Ildr2	immunoglobulin-like domain containing receptor 2 [Source:MGI Symbol;Acc:MGI:1196370]	protein_coding	ENSMUST00000111416,ENSMUST00000192426,ENSMUST00000192638,ENSMUST00000192732,ENSMUST00000193860,ENSMUST00000194964,ENSMUST00000195557
ENSMUSG00000030145	0.767608	0.264896	3	0.204029	2	0.699399	9	0.793722	12	0.318546	4	0.999497	14	0.389441	0.703921	-1.87643	-0.907989	0.291582	0.999939	6	118427319	118455528	-1	Zfp248	zinc finger protein 248 [Source:MGI Symbol;Acc:MGI:1919970]	protein_coding	ENSMUST00000069292,ENSMUST00000159254,ENSMUST00000159403,ENSMUST00000161176,ENSMUST00000161519,ENSMUST00000162275,ENSMUST00000189168
ENSMUSG00000026822	1.28063	0.113527	1	0.0408057	0	0.0368105	0	0.28574	4	0.035394	0	0.103396	1	0.0637144	0.14151	-1.87263	-0.905069	0.791889	0.999939	2	32384633	32388252	-1	Lcn2	lipocalin 2 [Source:MGI Symbol;Acc:MGI:96757]	protein_coding	ENSMUST00000050785,ENSMUST00000136509,ENSMUST00000144569,ENSMUST00000147219,ENSMUST00000155830,ENSMUST00000192241
ENSMUSG00000025784	2.12316	1.09743	14	0.28564	3	0.77302	10	1.4287	22	0.672486	9	1.6888	24	0.718696	1.26333	-1.87124	-0.903997	0.293991	0.999939	9	123150946	123157432	1	Clec3b	C-type lectin domain family 3, member b [Source:MGI Symbol;Acc:MGI:104540]	protein_coding	ENSMUST00000026890
ENSMUSG00000020491	0.950153	0.64332	8	0.367251	4	0.331294	4	0.666726	10	1.52194	21	0.516981	7	0.447288	0.901883	-1.86776	-0.901312	0.136507	0.999939	11	58867216	58883288	1	2810021J22Rik	RIKEN cDNA 2810021J22 gene [Source:MGI Symbol;Acc:MGI:1917194]	protein_coding	ENSMUST00000073924,ENSMUST00000132570
ENSMUSG00000019756	1.46292	1.02174	13	0.612086	7	1.0675	14	1.87318	29	1.45115	20	1.61987	23	0.900444	1.64807	-1.86771	-0.901273	0.0545245	0.999939	13	27573922	27582171	-1	Prl8a1	prolactin family 8, subfamily a, member 1 [Source:MGI Symbol;Acc:MGI:1920494]	protein_coding	ENSMUST00000006664,ENSMUST00000095926
ENSMUSG00000007216	2.12897	2.61112	34	2.81559	34	3.05527	41	1.17471	18	2.01746	28	1.61987	23	2.82733	1.60401	1.81937	0.863441	0.00805531	0.999939	6	48602063	48623227	1	Zfp775	zinc finger protein 775 [Source:MGI Symbol;Acc:MGI:2683557]	protein_coding	ENSMUST00000061720,ENSMUST00000204042,ENSMUST00000204095
ENSMUSG00000021091	0.769144	0.189212	2	0.204029	2	0.184052	2	0.476233	7	0.247758	3	0.379119	5	0.192431	0.367703	-1.86344	-0.897971	0.463688	0.999939	12	104406729	104414329	1	Serpina3n	serine (or cysteine) peptidase inhibitor, clade A, member 3N [Source:MGI Symbol;Acc:MGI:105045]	protein_coding	ENSMUST00000021506
ENSMUSG00000032827	3.2072	2.30838	30	1.59142	19	1.14112	15	2.76215	43	3.07928	43	3.13635	45	1.68031	2.99259	-1.85386	-0.890531	0.12753	0.999939	6	4902917	5165661	1	Ppp1r9a	protein phosphatase 1, regulatory (inhibitor) subunit 9A [Source:MGI Symbol;Acc:MGI:2442401]	protein_coding	ENSMUST00000035813,ENSMUST00000065842,ENSMUST00000164110,ENSMUST00000168998,ENSMUST00000175889,ENSMUST00000175962,ENSMUST00000176136,ENSMUST00000176263,ENSMUST00000176729,ENSMUST00000177153,ENSMUST00000177338,ENSMUST00000177456
ENSMUSG00000033082	0.819614	0.340581	4	0.204029	2	0.699399	9	0.603228	9	0.743274	10	0.723773	10	0.41467	0.690092	-1.85035	-0.887801	0.150802	0.999939	6	129424772	129452000	-1	Clec1a	C-type lectin domain family 1, member a [Source:MGI Symbol;Acc:MGI:2444151]	protein_coding	ENSMUST00000037481,ENSMUST00000203162,ENSMUST00000204012,ENSMUST00000204952
ENSMUSG00000046487	1.59812	0.113527	1	0.204029	2	0.257673	3	0.222242	3	0.389334	5	0.44805	6	0.191743	0.353209	-1.84858	-0.886418	0.444047	0.999939	18	46465215	46465790	-1	Mospd4	motile sperm domain containing 4 [Source:MGI Symbol;Acc:MGI:1919326]	processed_pseudogene	ENSMUST00000180618
ENSMUSG00000069289	0.786192	0.264896	3	0.28564	3	0.625778	8	0.412735	6	0.672486	9	1.13736	16	0.392105	0.74086	-1.84812	-0.886058	0.203226	0.999939	13	22518114	22531992	1	Vmn1r203	vomeronasal 1 receptor 203 [Source:MGI Symbol;Acc:MGI:2159674]	protein_coding	ENSMUST00000091729,ENSMUST00000227520,ENSMUST00000228889
ENSMUSG00000083594	1.28172	0.189212	2	0.693697	8	1.43561	19	0.984215	15	0.814062	11	1.48201	21	0.772839	1.09343	-1.84201	-0.881285	0.448535	0.999939	2	86090336	86093401	-1	Gm13722	predicted gene 13722 [Source:MGI Symbol;Acc:MGI:3651668]	processed_pseudogene	ENSMUST00000117964
ENSMUSG00000078897	0.820195	0.567635	7	0.693697	8	0.0368105	0	1.4922	23	1.52194	21	0.0344654	0	0.432714	1.0162	-1.83699	-0.877344	0.558805	0.999939	2	175422300	175435807	-1	Gm4724	predicted gene 4724 [Source:MGI Symbol;Acc:MGI:3782904]	protein_coding	ENSMUST00000109045,ENSMUST00000109046,ENSMUST00000152941,ENSMUST00000153210
ENSMUSG00000086216	0.59604	0.340581	4	1.34659	16	0.0368105	0	1.4287	22	1.80509	25	0.0344654	0	0.57466	1.08942	-1.83642	-0.876899	0.637853	0.999939	2	32232782	32236382	-1	Gm13610	predicted gene 13610 [Source:MGI Symbol;Acc:MGI:3651297]	antisense_RNA	ENSMUST00000128298
ENSMUSG00000111291	1.06007	0.264896	3	0.612086	7	0.993883	13	1.04771	16	0.743274	10	1.27522	18	0.623622	1.02207	-1.83544	-0.876125	0.159091	0.999939	9	44290044	44292463	-1			lincRNA	ENSMUST00000217413
ENSMUSG00000032285	2.28501	1.92996	25	1.75465	21	2.90803	39	3.33363	52	5.13213	72	3.6878	53	2.19754	4.05119	-1.83355	-0.874642	0.209056	0.999939	9	54698873	54716315	1	Dnaja4	DnaJ heat shock protein family (Hsp40) member A4 [Source:MGI Symbol;Acc:MGI:1927638]	protein_coding	ENSMUST00000070070,ENSMUST00000120452,ENSMUST00000154690
ENSMUSG00000000739	1.02541	0.264896	3	0.367251	4	0.625778	8	1.04771	16	0.601698	8	0.585912	8	0.419309	0.745107	-1.8331	-0.874282	0.195196	0.999939	8	123140192	123158315	-1	Sult5a1	sulfotransferase family 5A, member 1 [Source:MGI Symbol;Acc:MGI:1931463]	protein_coding	ENSMUST00000000755,ENSMUST00000122819,ENSMUST00000126951,ENSMUST00000137998,ENSMUST00000146007,ENSMUST00000152722
ENSMUSG00000056656	0.971287	0.0378423	0	0.122417	1	0.184052	2	0.158744	2	0.106182	1	0.310189	4	0.114771	0.191705	-1.83244	-0.873764	0.465869	0.999939	15	77747799	77755229	-1	Apol8	apolipoprotein L 8 [Source:MGI Symbol;Acc:MGI:2444921]	protein_coding	ENSMUST00000070911,ENSMUST00000089450
ENSMUSG00000028527	1.67753	3.2166	42	4.36621	53	3.05527	41	1.55569	24	1.73431	24	2.65384	38	3.54603	1.98128	1.81397	0.859151	0.0244364	0.999939	4	101419277	101466995	1	Ak4	adenylate kinase 4 [Source:MGI Symbol;Acc:MGI:87979]	protein_coding	ENSMUST00000102780,ENSMUST00000106945,ENSMUST00000106946,ENSMUST00000131397,ENSMUST00000133055,ENSMUST00000151561,ENSMUST00000155749
ENSMUSG00000010751	2.2214	2.2327	29	0.938531	11	1.28837	17	3.20664	50	2.3714	33	2.17132	31	1.48653	2.58312	-1.82643	-0.869026	0.0632163	0.999939	7	143634806	143649661	-1	Tnfrsf22	tumor necrosis factor receptor superfamily, member 22 [Source:MGI Symbol;Acc:MGI:1930270]	protein_coding	ENSMUST00000075588,ENSMUST00000084396,ENSMUST00000146692,ENSMUST00000171066
ENSMUSG00000017817	0.997266	0.340581	4	0.85692	10	0.552157	7	1.23821	19	0.814062	11	0.930566	13	0.583219	0.994278	-1.82539	-0.868205	0.112154	0.999939	2	163336242	163397993	-1	Jph2	junctophilin 2 [Source:MGI Symbol;Acc:MGI:1891496]	protein_coding	ENSMUST00000017961,ENSMUST00000109425
ENSMUSG00000029657	200.351	207.565	2742	155.919	1910	228.335	3101	307.805	4847	385.83	5450	377.086	5470	197.273	356.907	-1.82424	-0.867293	0.126382	0.999939	5	149614287	149636376	-1	Hsph1	heat shock 105kDa/110kDa protein 1 [Source:MGI Symbol;Acc:MGI:105053]	protein_coding	ENSMUST00000074846,ENSMUST00000200805,ENSMUST00000200825,ENSMUST00000201431,ENSMUST00000201452,ENSMUST00000201559,ENSMUST00000201666,ENSMUST00000201877,ENSMUST00000202089,ENSMUST00000202137,ENSMUST00000202361
ENSMUSG00000038379	1.50539	3.74639	49	3.14204	38	1.80371	24	1.87318	29	1.30958	18	1.41308	20	2.89738	1.53195	1.80662	0.853291	0.0207696	0.999939	9	83834689	83872389	1	Ttk	Ttk protein kinase [Source:MGI Symbol;Acc:MGI:1194921]	protein_coding	ENSMUST00000070326,ENSMUST00000185913,ENSMUST00000186277,ENSMUST00000188445,ENSMUST00000189727,ENSMUST00000191484
ENSMUSG00000013921	0.804848	1.17311	15	0.28564	3	0.404915	5	0.793722	12	0.88485	12	1.20629	17	0.621222	0.96162	-1.81888	-0.863047	0.147612	0.999939	7	30291728	30308367	1	Clip3	CAP-GLY domain containing linker protein 3 [Source:MGI Symbol;Acc:MGI:1923936]	protein_coding	ENSMUST00000014065,ENSMUST00000125935,ENSMUST00000126216,ENSMUST00000132844,ENSMUST00000144508,ENSMUST00000145253,ENSMUST00000150892
ENSMUSG00000000093	0.869739	0.416266	5	0.367251	4	0.699399	9	1.11121	17	0.88485	12	0.654843	9	0.494305	0.883634	-1.81617	-0.860896	0.10308	0.999939	11	85832551	85841948	1	Tbx2	T-box 2 [Source:MGI Symbol;Acc:MGI:98494]	protein_coding	ENSMUST00000000095
ENSMUSG00000062611	43.0198	0.0378423	0	0.530474	6	0.0368105	0	0.476233	7	0.035394	0	0.241258	3	0.201709	0.250962	-1.81505	-0.860012	0.542698	0.999939	14	88123017	88123808	-1	Rps3a2	ribosomal protein S3A2 [Source:MGI Symbol;Acc:MGI:3642853]	processed_pseudogene	ENSMUST00000074245
ENSMUSG00000023495	3.50969	5.1844	68	4.36621	53	7.10442	96	2.88915	45	3.78716	53	2.65384	38	5.55168	3.11005	1.78602	0.836752	0.0113725	0.999939	9	106453291	106464012	1	Pcbp4	poly(rC) binding protein 4 [Source:MGI Symbol;Acc:MGI:1890471]	protein_coding	ENSMUST00000024260,ENSMUST00000185507,ENSMUST00000185779,ENSMUST00000185831,ENSMUST00000185854,ENSMUST00000185874,ENSMUST00000185996,ENSMUST00000186519,ENSMUST00000187975,ENSMUST00000188396,ENSMUST00000188448,ENSMUST00000189099,ENSMUST00000189882,ENSMUST00000190428,ENSMUST00000190430,ENSMUST00000190799,ENSMUST00000213156,ENSMUST00000213201,ENSMUST00000213752,ENSMUST00000214252,ENSMUST00000215656,…
ENSMUSG00000069972	23.777	79.1283	1045	41.581	509	73.8786	1003	33.749	531	57.3029	809	22.9884	333	64.8626	38.0134	1.76601	0.820491	0.0119328	0.999939	7	88530446	88530898	-1	Rps13-ps2	ribosomal protein S13, pseudogene 2 [Source:MGI Symbol;Acc:MGI:3704295]	processed_pseudogene	ENSMUST00000182017
ENSMUSG00000090215	0.764135	0.0378423	0	2.08109	25	0.184052	2	1.68269	26	0.035394	0	1.13736	16	0.767662	0.951814	-1.8112	-0.856943	0.603042	0.999939	7	104329471	104336909	1	Trim34b	tripartite motif-containing 34B [Source:MGI Symbol;Acc:MGI:4821264]	protein_coding	ENSMUST00000106847,ENSMUST00000180136
ENSMUSG00000048763	0.929311	0.49195	6	0.775308	9	0.257673	3	0.603228	9	0.743274	10	1.27522	18	0.508311	0.873907	-1.8108	-0.85663	0.190028	0.999939	11	96323326	96347930	1	Hoxb3	homeobox B3 [Source:MGI Symbol;Acc:MGI:96184]	protein_coding	ENSMUST00000055334,ENSMUST00000093944,ENSMUST00000123091,ENSMUST00000143462
ENSMUSG00000038764	0.938818	0.340581	4	0.530474	6	0.184052	2	0.28574	4	0.88485	12	0.792704	11	0.351702	0.654431	-1.80975	-0.85579	0.268773	0.999939	4	57190841	57301837	-1	Ptpn3	protein tyrosine phosphatase, non-receptor type 3 [Source:MGI Symbol;Acc:MGI:105307]	protein_coding	ENSMUST00000075637,ENSMUST00000123664,ENSMUST00000130900,ENSMUST00000150445,ENSMUST00000151964,ENSMUST00000153926
ENSMUSG00000107068	9.55073	4.35187	57	11.7112	143	13.2886	180	19.5891	308	22.2628	314	9.0644	131	9.7839	16.9721	-1.80788	-0.854298	0.0964544	0.999939	7	127015051	127021097	-1	Gm42742	predicted gene 42742 [Source:MGI Symbol;Acc:MGI:5662879]	protein_coding	ENSMUST00000032918,ENSMUST00000161728,ENSMUST00000201606,ENSMUST00000202624,ENSMUST00000202798
ENSMUSG00000115279	1.63814	0.0378423	0	0.0408057	0	0.625778	8	0.0317489	0	0.53091	7	0.379119	5	0.234809	0.313926	-1.80742	-0.853933	0.828493	0.999939	15	103657839	103661681	1			processed_pseudogene	ENSMUST00000228191
ENSMUSG00000090625	1.5749	7.90905	104	1.59142	19	0.0368105	0	1.11121	17	0.955638	13	2.30918	33	3.17909	1.45868	-1.80209	-0.849671	0.600244	0.999939	2	174330319	174346712	-1	Gm20721	predicted gene, 20721 [Source:MGI Symbol;Acc:MGI:5313030]	protein_coding	ENSMUST00000168292
ENSMUSG00000074141	2.3914	2.76249	36	2.40754	29	1.36199	18	5.42906	85	2.9377	41	3.13635	45	2.17734	3.83437	-1.79855	-0.846831	0.0606347	0.999939	7	44816387	44840809	1	Il4i1	interleukin 4 induced 1 [Source:MGI Symbol;Acc:MGI:109552]	protein_coding	ENSMUST00000033015,ENSMUST00000118125,ENSMUST00000124695,ENSMUST00000133279,ENSMUST00000149686,ENSMUST00000149779
ENSMUSG00000082530	1.34893	0.946058	12	0.775308	9	1.28837	17	3.01614	47	1.66352	23	1.06843	15	1.00324	1.91603	-1.79637	-0.845082	0.370577	0.999939	11	46450980	46451347	-1	Gm12168	predicted gene 12168 [Source:MGI Symbol;Acc:MGI:3650839]	processed_pseudogene	ENSMUST00000119051
ENSMUSG00000110316	0.670105	0.416266	5	0.85692	10	0.404915	5	1.3017	20	0.601698	8	0.999497	14	0.559367	0.967633	-1.79419	-0.843333	0.211819	0.999939	7	46511451	46512780	-1	Gm45311	predicted gene 45311 [Source:MGI Symbol;Acc:MGI:5791147]	sense_intronic	ENSMUST00000211086
ENSMUSG00000037683	0.866643	0.794689	10	0.122417	1	0.552157	7	1.04771	16	0.814062	11	0.379119	5	0.489754	0.746965	-1.79386	-0.843064	0.311141	0.999939	2	19199302	19310241	1	Armc3	armadillo repeat containing 3 [Source:MGI Symbol;Acc:MGI:1918132]	protein_coding	ENSMUST00000049255,ENSMUST00000114640
ENSMUSG00000029499	1.06012	1.47585	19	1.67303	20	2.0982	28	0.984215	15	1.23879	17	0.792704	11	1.74903	1.00524	1.75708	0.813178	0.0367791	0.999939	5	110274282	110286186	-1	Pxmp2	peroxisomal membrane protein 2 [Source:MGI Symbol;Acc:MGI:107487]	protein_coding	ENSMUST00000031472,ENSMUST00000126882,ENSMUST00000141550,ENSMUST00000155266
ENSMUSG00000036304	1.05133	0.49195	6	0.367251	4	0.478536	6	0.666726	10	1.30958	18	0.585912	8	0.445913	0.854072	-1.7888	-0.83899	0.151986	0.999939	16	43969078	43979093	-1	Zdhhc23	zinc finger, DHHC domain containing 23 [Source:MGI Symbol;Acc:MGI:2685625]	protein_coding	ENSMUST00000036321,ENSMUST00000165648
ENSMUSG00000045065	0.952215	0.264896	3	0.28564	3	0.993883	13	0.920717	14	0.601698	8	0.792704	11	0.514806	0.771706	-1.78857	-0.838805	0.221774	0.999939	11	109413917	109420405	1	9930022D16Rik	RIKEN cDNA 9930022D16 gene [Source:MGI Symbol;Acc:MGI:2444178]	protein_coding	ENSMUST00000055404
ENSMUSG00000085704	1.28102	0.567635	7	0.938531	11	1.65647	22	1.4922	23	1.59273	22	2.17132	31	1.05421	1.75208	-1.78815	-0.838466	0.0524888	0.999939	2	179975993	179979013	1	4921531C22Rik	RIKEN cDNA 4921531C22 gene [Source:MGI Symbol;Acc:MGI:1913980]	processed_transcript	ENSMUST00000150145,ENSMUST00000153188
ENSMUSG00000048445	1.35571	0.64332	8	0.85692	10	0.846641	11	1.3017	20	1.45115	20	1.41308	20	0.782293	1.38865	-1.78721	-0.837707	0.0936892	0.999939	11	120826529	120932872	-1	Ccdc57	coiled-coil domain containing 57 [Source:MGI Symbol;Acc:MGI:1918526]	protein_coding	ENSMUST00000056781,ENSMUST00000143895,ENSMUST00000150640
ENSMUSG00000042265	8.20398	6.01693	79	7.38583	90	10.6382	144	3.52412	55	5.2737	74	5.34214	77	8.01366	4.71332	1.69967	0.765256	0.0386653	0.999939	17	48232768	48246924	1	Trem1	triggering receptor expressed on myeloid cells 1 [Source:MGI Symbol;Acc:MGI:1930005]	protein_coding	ENSMUST00000048782,ENSMUST00000113251
ENSMUSG00000053110	1.96536	0.870373	11	1.50981	18	1.21475	16	2.31767	36	1.80509	25	2.10239	30	1.19831	2.07505	-1.78179	-0.833328	0.144447	0.999939	9	7931999	8004596	-1	Yap1	yes-associated protein 1 [Source:MGI Symbol;Acc:MGI:103262]	protein_coding	ENSMUST00000065353,ENSMUST00000086580,ENSMUST00000172870,ENSMUST00000173085,ENSMUST00000173227,ENSMUST00000173264,ENSMUST00000174127,ENSMUST00000174300,ENSMUST00000174577,ENSMUST00000174604
ENSMUSG00000073427	0.753691	0.794689	10	0.367251	4	0.404915	5	1.17471	18	0.601698	8	0.930566	13	0.522285	0.902324	-1.78164	-0.833206	0.169918	0.999939	10	82354255	82422882	1	Gm4924	predicted gene 4924 [Source:MGI Symbol;Acc:MGI:3643133]	protein_coding	ENSMUST00000165906,ENSMUST00000210025,ENSMUST00000210381,ENSMUST00000211078,ENSMUST00000211099
ENSMUSG00000014329	1.53329	0.794689	10	0.85692	10	0.404915	5	1.74619	27	1.168	16	0.723773	10	0.685508	1.21265	-1.78137	-0.832984	0.349694	0.999939	10	70922832	71159700	-1	Bicc1	BicC family RNA binding protein 1 [Source:MGI Symbol;Acc:MGI:1933388]	protein_coding	ENSMUST00000014473,ENSMUST00000131445,ENSMUST00000143791,ENSMUST00000144740
ENSMUSG00000110457	0.904504	0.264896	3	1.34659	16	0.478536	6	0.984215	15	0.814062	11	1.13736	16	0.696674	0.978545	-1.78046	-0.832253	0.234014	0.999939	8	105973097	105985879	1	Gm45752	predicted gene 45752 [Source:MGI Symbol;Acc:MGI:5804867]	lincRNA	ENSMUST00000212917
ENSMUSG00000110347	0.782753	0.264896	3	0.122417	1	1.0675	14	0.603228	9	0.672486	9	0.516981	7	0.484939	0.597565	-1.77849	-0.830654	0.527627	0.999939	8	43749052	43750400	-1	Gm45657	predicted gene 45657 [Source:MGI Symbol;Acc:MGI:5791493]	processed_pseudogene	ENSMUST00000211318
ENSMUSG00000098371	2.00007	0.0378423	0	0.367251	4	0.920262	12	0.857219	13	0.035394	0	2.17132	31	0.441785	1.02131	-1.77747	-0.829822	0.809696	0.999939	16	55966343	55980721	1	Gm28037	predicted gene, 28037 [Source:MGI Symbol;Acc:MGI:5547773]	processed_transcript	ENSMUST00000122365
ENSMUSG00000110720	0.61014	0.0378423	0	0.28564	3	0.0368105	0	0.349238	5	0.17697	2	0.0344654	0	0.120098	0.186891	-1.77673	-0.829221	0.467223	0.999939	10	50422134	50422808	-1	Gm46223	predicted gene, 46223 [Source:MGI Symbol;Acc:MGI:5825860]	processed_pseudogene	ENSMUST00000215196
ENSMUSG00000087627	0.796327	0.264896	3	1.10175	13	0.552157	7	1.04771	16	0.88485	12	0.930566	13	0.639602	0.954376	-1.77623	-0.828818	0.240352	0.999939	1	146802965	146807340	-1	A230059L01Rik	RIKEN cDNA A230059L01 gene [Source:MGI Symbol;Acc:MGI:2443688]	processed_transcript	ENSMUST00000126596,ENSMUST00000191937
ENSMUSG00000097893	2.63065	2.2327	29	1.75465	21	2.4663	33	3.84161	60	3.36243	47	4.23924	61	2.15121	3.81443	-1.77519	-0.827976	0.136139	0.999939	1	9747648	9791924	1	1700034P13Rik	RIKEN cDNA 1700034P13 gene [Source:MGI Symbol;Acc:MGI:1920581]	antisense_RNA	ENSMUST00000181358,ENSMUST00000181821,ENSMUST00000189322,ENSMUST00000189431,ENSMUST00000191287,ENSMUST00000207445,ENSMUST00000209020
ENSMUSG00000072663	0.956473	1.17311	15	0.448863	5	0.552157	7	0.793722	12	1.45115	20	1.48201	21	0.724711	1.2423	-1.77391	-0.82693	0.156318	0.999939	15	9578193	9748868	-1	Spef2	sperm flagellar 2 [Source:MGI Symbol;Acc:MGI:2443727]	protein_coding	ENSMUST00000041840,ENSMUST00000159093,ENSMUST00000159368,ENSMUST00000160236,ENSMUST00000162780,ENSMUST00000208854
ENSMUSG00000041679	0.945147	1.55154	20	1.02014	12	0.404915	5	1.4287	22	1.38037	19	1.75774	25	0.992198	1.52227	-1.76955	-0.823386	0.163488	0.999939	8	105312265	105326278	-1	Lrrc29	leucine rich repeat containing 29 [Source:MGI Symbol;Acc:MGI:2443262]	protein_coding	ENSMUST00000070508,ENSMUST00000209964,ENSMUST00000210412,ENSMUST00000210801,ENSMUST00000211199
ENSMUSG00000052698	2.25521	3.89776	51	2.1627	26	1.50923	20	4.85758	76	3.78716	53	3.75673	54	2.52323	4.13382	-1.76924	-0.823133	0.0624158	0.999939	9	67217087	67559703	-1	Tln2	talin 2 [Source:MGI Symbol;Acc:MGI:1917799]	protein_coding	ENSMUST00000039662,ENSMUST00000040025,ENSMUST00000213584,ENSMUST00000214859,ENSMUST00000215267,ENSMUST00000215593,ENSMUST00000215784,ENSMUST00000216799,ENSMUST00000217550
ENSMUSG00000112980	0.76485	0.794689	10	0.367251	4	0.625778	8	1.04771	16	0.814062	11	1.20629	17	0.595906	1.02269	-1.76834	-0.822398	0.256536	0.999939	12	116401947	116405210	-1	D430020J02Rik	RIKEN cDNA D430020J02 gene [Source:MGI Symbol;Acc:MGI:2442237]	bidirectional_promoter_lncRNA	ENSMUST00000220477
ENSMUSG00000106173	4.48697	1.2488	16	3.30526	40	5.632	76	4.79408	75	5.20292	73	5.20428	75	3.39535	5.06709	-1.76737	-0.821607	0.077931	0.999939	5	30759032	30760477	1	Gm42764	predicted gene 42764 [Source:MGI Symbol;Acc:MGI:5662901]	sense_intronic	ENSMUST00000197835
ENSMUSG00000051650	24.6115	26.149	345	33.0118	404	21.6814	294	24.0339	378	15.8919	224	10.5119	152	26.9474	16.8126	1.65583	0.727553	0.00924556	0.999939	11	22834747	22860961	-1	B3gnt2	UDP-GlcNAc:betaGal beta-1,3-N-acetylglucosaminyltransferase 2 [Source:MGI Symbol;Acc:MGI:1889505]	protein_coding	ENSMUST00000055549,ENSMUST00000062844,ENSMUST00000173660
ENSMUSG00000050234	0.570901	1.17311	15	0.448863	5	0.77302	10	1.74619	27	1.38037	19	0.930566	13	0.798332	1.35237	-1.76062	-0.816085	0.179453	0.999939	4	127311421	127314039	-1	Gja4	gap junction protein, alpha 4 [Source:MGI Symbol;Acc:MGI:95715]	protein_coding	ENSMUST00000053753
ENSMUSG00000103088	0.852943	0.719004	9	0.204029	2	0.625778	8	1.04771	16	1.30958	18	0.379119	5	0.51627	0.912137	-1.75865	-0.814469	0.372685	0.999939	18	37742094	37841873	1	Pcdhgb6	protocadherin gamma subfamily B, 6 [Source:MGI Symbol;Acc:MGI:1935197]	protein_coding	ENSMUST00000003599
ENSMUSG00000108350	0.962965	0.567635	7	0.612086	7	1.0675	14	0.857219	13	1.59273	22	1.55094	22	0.749075	1.33363	-1.75726	-0.813326	0.147475	0.999939	7	79922572	79924867	-1	Gm44950	predicted gene 44950 [Source:MGI Symbol;Acc:MGI:5753526]	TEC	ENSMUST00000206403
ENSMUSG00000047635	3.44396	4.73029	62	3.87654	47	3.8651	52	2.69865	42	2.51297	35	2.30918	33	4.15731	2.50694	1.65247	0.724622	0.0362747	0.999939	5	124328089	124341844	1	2810006K23Rik	RIKEN cDNA 2810006K23 gene [Source:MGI Symbol;Acc:MGI:1919900]	protein_coding	ENSMUST00000077376,ENSMUST00000111477
ENSMUSG00000010461	2.99886	2.68681	35	2.8972	35	1.28837	17	3.84161	60	3.00849	42	4.44604	64	2.29079	3.76538	-1.7468	-0.804717	0.0650273	0.999939	10	23102963	23350786	-1	Eya4	EYA transcriptional coactivator and phosphatase 4 [Source:MGI Symbol;Acc:MGI:1337104]	protein_coding	ENSMUST00000074366,ENSMUST00000092665,ENSMUST00000218049,ENSMUST00000218867,ENSMUST00000218956,ENSMUST00000219315,ENSMUST00000220038,ENSMUST00000220299
ENSMUSG00000092118	0.702222	0.49195	6	0.367251	4	0.699399	9	1.3652	21	0.743274	10	0.654843	9	0.519534	0.921106	-1.74453	-0.802837	0.210303	0.999939	7	51860577	51862267	-1	Fancf	Fanconi anemia, complementation group F [Source:MGI Symbol;Acc:MGI:3689889]	protein_coding	ENSMUST00000169357
ENSMUSG00000097787	0.703542	1.02174	13	0.530474	6	0.846641	11	1.11121	17	2.01746	28	1.13736	16	0.799619	1.42201	-1.74394	-0.802351	0.101637	0.999939	19	32389216	32391184	1	2700046G09Rik	RIKEN cDNA 2700046G09 gene [Source:MGI Symbol;Acc:MGI:1914438]	lincRNA	ENSMUST00000181612
ENSMUSG00000051639	2.99838	3.89776	51	2.08109	25	1.65647	22	3.71462	58	3.22085	45	5.96251	86	2.54511	4.29933	-1.74359	-0.802065	0.479052	0.999939	17	6121208	6122164	-1	Gm5812	predicted gene 5812 [Source:MGI Symbol;Acc:MGI:3644887]	processed_pseudogene	ENSMUST00000061073
ENSMUSG00000030528	2.65027	2.08133	27	1.91787	23	1.95096	26	4.47659	70	3.07928	43	2.92956	42	1.98338	3.49514	-1.74214	-0.800864	0.0532259	0.999939	7	80454733	80535119	-1	Blm	Bloom syndrome, RecQ like helicase [Source:MGI Symbol;Acc:MGI:1328362]	protein_coding	ENSMUST00000081314,ENSMUST00000170315,ENSMUST00000205263,ENSMUST00000205584,ENSMUST00000205713,ENSMUST00000205730,ENSMUST00000206518,ENSMUST00000206901,ENSMUST00000206948,ENSMUST00000206989
ENSMUSG00000016283	1.88878	0.794689	10	0.530474	6	0.993883	13	1.68269	26	1.23879	17	1.06843	15	0.773015	1.32997	-1.7416	-0.800415	0.223668	0.999939	17	37480851	37483552	-1	H2-M2	histocompatibility 2, M region locus 2 [Source:MGI Symbol;Acc:MGI:95914]	protein_coding	ENSMUST00000016427,ENSMUST00000171139
ENSMUSG00000042210	2.18601	3.06523	40	2.8972	35	3.27613	44	2.31767	36	1.66352	23	1.6888	24	3.07952	1.89	1.63979	0.713507	0.00997732	0.999939	9	106440051	106447678	-1	Abhd14a	abhydrolase domain containing 14A [Source:MGI Symbol;Acc:MGI:1915894]	protein_coding	ENSMUST00000048685,ENSMUST00000171678,ENSMUST00000171925,ENSMUST00000185334,ENSMUST00000187001,ENSMUST00000187798,ENSMUST00000187983,ENSMUST00000190798
ENSMUSG00000026399	3.22034	0.719004	9	0.612086	7	0.993883	13	1.04771	16	2.15903	30	1.06843	15	0.774991	1.42506	-1.74096	-0.799883	0.335804	0.999939	1	130439027	130462744	-1	Cd55	CD55 molecule, decay accelerating factor for complement [Source:MGI Symbol;Acc:MGI:104850]	protein_coding	ENSMUST00000027650,ENSMUST00000122830,ENSMUST00000133057,ENSMUST00000140400,ENSMUST00000140725
ENSMUSG00000109429	1.88955	1.2488	16	0.204029	2	1.80371	24	1.3017	20	1.45115	20	1.41308	20	1.08551	1.38865	-1.73921	-0.798429	0.365382	0.999939	7	90132492	90137629	1	Gm45223	predicted gene 45223 [Source:MGI Symbol;Acc:MGI:5753799]	TEC	ENSMUST00000207037
ENSMUSG00000030532	5.01307	2.15701	28	1.99948	24	3.93872	53	4.98457	78	3.64558	51	4.99748	72	2.6984	4.54255	-1.7392	-0.79842	0.186255	0.999939	7	80343104	80350547	1	Hddc3	HD domain containing 3 [Source:MGI Symbol;Acc:MGI:1915945]	protein_coding	ENSMUST00000032747,ENSMUST00000205448,ENSMUST00000205531,ENSMUST00000205744,ENSMUST00000205768,ENSMUST00000206074,ENSMUST00000206089,ENSMUST00000206122,ENSMUST00000206480,ENSMUST00000206559
ENSMUSG00000022594	1.28983	0.567635	7	1.02014	12	0.552157	7	1.74619	27	0.743274	10	1.20629	17	0.713312	1.23192	-1.73518	-0.795082	0.162663	0.999939	15	74747852	74753046	-1	Lynx1	Ly6/neurotoxin 1 [Source:MGI Symbol;Acc:MGI:1345180]	protein_coding	ENSMUST00000023259,ENSMUST00000189128,ENSMUST00000189696
ENSMUSG00000026153	1.11978	0.64332	8	1.02014	12	1.21475	16	1.55569	24	1.73431	24	1.55094	22	0.959403	1.61365	-1.73516	-0.79507	0.122604	0.999939	1	24011093	24100341	-1	Fam135a	family with sequence similarity 135, member A [Source:MGI Symbol;Acc:MGI:1915437]	protein_coding	ENSMUST00000027337,ENSMUST00000185525,ENSMUST00000185807,ENSMUST00000186331,ENSMUST00000186999,ENSMUST00000187369,ENSMUST00000187619,ENSMUST00000187752,ENSMUST00000188712
ENSMUSG00000101599	0.739997	0.264896	3	0.28564	3	0.331294	4	0.476233	7	0.318546	4	0.861635	12	0.293944	0.552138	-1.73486	-0.794818	0.213324	0.999939	1	63117118	63126837	1	Gm20342	predicted gene, 20342 [Source:MGI Symbol;Acc:MGI:5012527]	lincRNA	ENSMUST00000185480
ENSMUSG00000027954	0.796959	1.62722	21	0.693697	8	0.993883	13	1.4922	23	2.15903	30	1.8956	27	1.10493	1.84894	-1.73478	-0.794752	0.173143	0.999939	3	89271733	89281142	-1	Efna1	ephrin A1 [Source:MGI Symbol;Acc:MGI:103236]	protein_coding	ENSMUST00000029566,ENSMUST00000118587,ENSMUST00000118860
ENSMUSG00000066362	2.36579	0.0378423	0	6.24327	76	11.3744	154	1.74619	27	3.15006	44	2.51597	36	5.88518	2.47074	-1.73414	-0.794221	0.615044	0.999939	8	87047689	87048226	1	Rps13-ps1	ribosomal protein S13, pseudogene 1 [Source:MGI Symbol;Acc:MGI:3647042]	processed_pseudogene	ENSMUST00000183478
ENSMUSG00000103475	2.00626	0.64332	8	0.448863	5	1.58285	21	1.17471	18	1.168	16	1.82667	26	0.891678	1.38979	-1.73244	-0.792806	0.116593	0.999939	2	14345677	14347520	1	Gm37697	predicted gene, 37697 [Source:MGI Symbol;Acc:MGI:5610925]	TEC	ENSMUST00000195680
ENSMUSG00000036502	0.698076	0.719004	9	0.775308	9	0.699399	9	0.920717	14	1.59273	22	1.41308	20	0.731237	1.30884	-1.73145	-0.791977	0.143956	0.999939	X	38196573	38252439	-1	Tmem255a	transmembrane protein 255A [Source:MGI Symbol;Acc:MGI:3045722]	protein_coding	ENSMUST00000066498,ENSMUST00000089054,ENSMUST00000089056,ENSMUST00000139358,ENSMUST00000155848
ENSMUSG00000074207	1.16816	0.49195	6	0.530474	6	0.110431	1	1.3017	20	0.601698	8	0.172327	2	0.377619	0.691909	-1.73068	-0.791335	0.409329	0.999939	3	138260991	138290698	1	Adh1	alcohol dehydrogenase 1 (class I) [Source:MGI Symbol;Acc:MGI:87921]	protein_coding	ENSMUST00000004232,ENSMUST00000159159,ENSMUST00000161799,ENSMUST00000162032
ENSMUSG00000051065	1.47606	0.264896	3	0.367251	4	0.184052	2	0.539731	8	0.318546	4	0.516981	7	0.272067	0.458419	-1.72945	-0.790312	0.2357	0.999939	16	28826176	28929698	-1	Mb21d2	Mab-21 domain containing 2 [Source:MGI Symbol;Acc:MGI:1917028]	protein_coding	ENSMUST00000100023
ENSMUSG00000049717	1.6096	0.416266	5	0.612086	7	1.0675	14	1.4922	23	0.814062	11	1.13736	16	0.698618	1.14787	-1.72661	-0.787943	0.0844057	0.999939	8	9969049	9977686	-1	Lig4	ligase IV, DNA, ATP-dependent [Source:MGI Symbol;Acc:MGI:1335098]	protein_coding	ENSMUST00000095476,ENSMUST00000170033
ENSMUSG00000087366	1.20442	1.92996	25	2.40754	29	1.87733	25	1.3652	21	1.45115	20	0.999497	14	2.07161	1.27195	1.63092	0.705688	0.0327811	0.999939	4	95051534	95167318	1	Junos	jun proto-oncogene, opposite strand [Source:MGI Symbol;Acc:MGI:2652837]	antisense_RNA	ENSMUST00000124166,ENSMUST00000125438,ENSMUST00000125917,ENSMUST00000128094,ENSMUST00000130684,ENSMUST00000133772,ENSMUST00000142292,ENSMUST00000143242
ENSMUSG00000103473	0.798903	0.794689	10	0.85692	10	1.0675	14	1.17471	18	1.45115	20	2.24025	32	0.906371	1.62204	-1.72349	-0.785329	0.11379	0.999939	3	61358549	61361897	-1	Gm37696	predicted gene, 37696 [Source:MGI Symbol;Acc:MGI:5610924]	antisense_RNA	ENSMUST00000194223
ENSMUSG00000020389	1.29703	1.55154	20	1.26498	15	0.331294	4	1.11121	17	1.80509	25	1.61987	23	1.04927	1.51206	-1.71971	-0.782169	0.158967	0.999939	11	52004221	52089784	1	Cdkl3	cyclin-dependent kinase-like 3 [Source:MGI Symbol;Acc:MGI:2388268]	protein_coding	ENSMUST00000063303,ENSMUST00000063321,ENSMUST00000109076,ENSMUST00000109077,ENSMUST00000109078,ENSMUST00000109079,ENSMUST00000109080,ENSMUST00000109081,ENSMUST00000120374,ENSMUST00000121591,ENSMUST00000128853,ENSMUST00000135076,ENSMUST00000136021,ENSMUST00000143228,ENSMUST00000147874,ENSMUST00000150736,ENSMUST00000154701,ENSMUST00000207272
ENSMUSG00000052270	7.89462	2.76249	36	3.5501	43	3.42337	46	4.73058	74	10.1581	143	3.61887	52	3.24532	6.16917	-1.71968	-0.782144	0.149594	0.999939	17	17887824	17893952	1	Fpr2	formyl peptide receptor 2 [Source:MGI Symbol;Acc:MGI:1278319]	protein_coding	ENSMUST00000064068,ENSMUST00000149944
ENSMUSG00000055546	4.754	0.794689	10	0.28564	3	1.50923	20	1.3017	20	2.79613	39	0.516981	7	0.863186	1.53827	-1.71783	-0.780583	0.669916	0.999939	11	46810800	46844332	1	Timd4	T cell immunoglobulin and mucin domain containing 4 [Source:MGI Symbol;Acc:MGI:2445125]	protein_coding	ENSMUST00000068877
ENSMUSG00000074793	0.697388	1.40017	18	0.85692	10	0.331294	4	1.11121	17	1.09721	15	1.61987	23	0.862793	1.2761	-1.71782	-0.780578	0.211161	0.999939	2	131127280	131146321	1	Hspa12b	heat shock protein 12B [Source:MGI Symbol;Acc:MGI:1919880]	protein_coding	ENSMUST00000099349,ENSMUST00000100763,ENSMUST00000127862
ENSMUSG00000030029	0.94432	0.264896	3	1.50981	18	0.993883	13	1.3652	21	1.168	16	1.20629	17	0.922863	1.2465	-1.71513	-0.778321	0.192782	0.999939	6	94604529	94700158	-1	Lrig1	leucine-rich repeats and immunoglobulin-like domains 1 [Source:MGI Symbol;Acc:MGI:107935]	protein_coding	ENSMUST00000032105,ENSMUST00000101126,ENSMUST00000124165,ENSMUST00000141014,ENSMUST00000150811,ENSMUST00000203876,ENSMUST00000204645
ENSMUSG00000031618	0.878919	0.189212	2	0.0408057	0	0.552157	7	0.412735	6	0.17697	2	0.310189	4	0.260725	0.299965	-1.71277	-0.776329	0.569653	0.999939	8	76899442	77245012	1	Nr3c2	nuclear receptor subfamily 3, group C, member 2 [Source:MGI Symbol;Acc:MGI:99459]	protein_coding	ENSMUST00000034031,ENSMUST00000109911,ENSMUST00000109912,ENSMUST00000109913,ENSMUST00000126697,ENSMUST00000128862,ENSMUST00000143284,ENSMUST00000148106
ENSMUSG00000086150	6.58556	9.19569	121	18.5666	227	7.69339	104	6.31802	99	8.2468	116	5.68679	82	11.8186	6.75054	1.62799	0.70309	0.0482151	0.999939	4	32559680	32571708	-1	Bach2os	BTB and CNC homology 2, opposite strand [Source:MGI Symbol;Acc:MGI:3041246]	antisense_RNA	ENSMUST00000126225,ENSMUST00000136149,ENSMUST00000149084
ENSMUSG00000083261	14.8917	9.87685	130	3.14204	38	18.1476	246	10.7629	169	19.7145	278	14.5789	211	10.3888	15.0187	-1.71239	-0.776014	0.14666	0.999939	5	39798214	39799407	1	Gm7816	predicted pseudogene 7816 [Source:MGI Symbol;Acc:MGI:3646286]	processed_pseudogene	ENSMUST00000119884
ENSMUSG00000040428	2.54122	0.64332	8	0.938531	11	0.625778	8	1.55569	24	1.02643	14	1.13736	16	0.735876	1.23983	-1.70946	-0.773545	0.202342	0.999939	7	45526330	45554229	1	Plekha4	pleckstrin homology domain containing, family A (phosphoinositide binding specific) member 4 [Source:MGI Symbol;Acc:MGI:1916467]	protein_coding	ENSMUST00000051810,ENSMUST00000209517,ENSMUST00000210480,ENSMUST00000210797,ENSMUST00000211106,ENSMUST00000211155,ENSMUST00000211227,ENSMUST00000211348,ENSMUST00000211794,ENSMUST00000211797
ENSMUSG00000099689	1.1182	0.64332	8	0.85692	10	1.14112	15	1.87318	29	1.66352	23	0.999497	14	0.880455	1.51207	-1.70941	-0.773498	0.123852	0.999939	7	29908223	29916813	1	Zfp383	zinc finger protein 383 [Source:MGI Symbol;Acc:MGI:1920979]	protein_coding	ENSMUST00000186475,ENSMUST00000187028
ENSMUSG00000110245	1.98335	0.340581	4	0.28564	3	0.478536	6	0.603228	9	0.389334	5	0.999497	14	0.368252	0.66402	-1.70915	-0.77328	0.454871	0.999939	8	11457471	11459742	-1	Gm20100	predicted gene, 20100 [Source:MGI Symbol;Acc:MGI:5012285]	TEC	ENSMUST00000209418
ENSMUSG00000066456	2.14133	1.09743	14	1.4282	17	1.58285	21	2.50816	39	1.45115	20	3.34314	48	1.36949	2.43415	-1.70853	-0.772754	0.113484	0.999939	9	83109948	83146685	-1	Hmgn3	high mobility group nucleosomal binding domain 3 [Source:MGI Symbol;Acc:MGI:2138069]	protein_coding	ENSMUST00000161796,ENSMUST00000162246,ENSMUST00000185315,ENSMUST00000185359,ENSMUST00000187193,ENSMUST00000189777,ENSMUST00000190154,ENSMUST00000190580,ENSMUST00000191105
ENSMUSG00000089844	5.89912	5.03303	66	3.38687	41	4.67493	63	2.88915	45	3.00849	42	2.17132	31	4.36494	2.68965	1.62356	0.699163	0.0206242	0.999939	1	85083069	85109853	-1	A530032D15Rik	RIKEN cDNA A530032D15Rik gene [Source:MGI Symbol;Acc:MGI:3037746]	protein_coding	ENSMUST00000160792,ENSMUST00000161675,ENSMUST00000161724
ENSMUSG00000036144	1.12589	1.17311	15	0.85692	10	1.0675	14	1.68269	26	1.38037	19	2.30918	33	1.03251	1.79075	-1.70469	-0.769512	0.19376	0.999939	12	37108540	37179534	1	Meox2	mesenchyme homeobox 2 [Source:MGI Symbol;Acc:MGI:103219]	protein_coding	ENSMUST00000041183
ENSMUSG00000003418	4.62179	1.55154	20	1.26498	15	1.58285	21	1.4287	22	4.84898	68	2.37811	34	1.46645	2.88526	-1.70443	-0.769289	0.373125	0.999939	2	13651021	13794064	-1	St8sia6	ST8 alpha-N-acetyl-neuraminide alpha-2,8-sialyltransferase 6 [Source:MGI Symbol;Acc:MGI:2386797]	protein_coding	ENSMUST00000003509,ENSMUST00000150781
ENSMUSG00000042909	0.643007	0.0378423	0	0.367251	4	0.257673	3	0.158744	2	0.247758	3	0.44805	6	0.220922	0.284851	-1.70332	-0.768348	0.378375	0.999939	7	104177598	104183392	-1	Olfr648	olfactory receptor 648 [Source:MGI Symbol;Acc:MGI:3030482]	protein_coding	ENSMUST00000052659,ENSMUST00000216612
ENSMUSG00000085939	2.25307	4.35187	57	3.71332	45	3.79148	51	1.93668	30	3.57479	50	2.17132	31	3.95222	2.56093	1.6131	0.68984	0.0158711	0.999939	18	50134726	50135600	1	Cd63-ps	CD63 antigen, pseudogene [Source:MGI Symbol;Acc:MGI:105972]	transcribed_processed_pseudogene	ENSMUST00000145417,ENSMUST00000154992
ENSMUSG00000001039	1.11323	1.32448	17	1.02014	12	0.77302	10	2.12717	33	1.59273	22	1.48201	21	1.03921	1.73397	-1.70137	-0.766699	0.0689226	0.999939	11	61505144	61512931	1	B9d1	B9 protein domain 1 [Source:MGI Symbol;Acc:MGI:1351471]	protein_coding	ENSMUST00000102657,ENSMUST00000127889,ENSMUST00000138057,ENSMUST00000140548,ENSMUST00000146562,ENSMUST00000155176
ENSMUSG00000109105	3.62009	0.567635	7	2.1627	26	2.53992	34	2.63516	41	1.94667	27	2.92956	42	1.75675	2.50379	-1.7013	-0.76664	0.207038	0.999939	7	29926978	29930405	1	Gm44873	predicted gene 44873 [Source:MGI Symbol;Acc:MGI:5753449]	TEC	ENSMUST00000208490
ENSMUSG00000097993	0.960524	0.719004	9	0.612086	7	0.625778	8	1.3652	21	1.23879	17	0.792704	11	0.652289	1.13223	-1.70031	-0.7658	0.176742	0.999939	1	135108497	135132594	-1	Ptprv	protein tyrosine phosphatase, receptor type, V [Source:MGI Symbol;Acc:MGI:108027]	processed_transcript	ENSMUST00000086432,ENSMUST00000182012,ENSMUST00000182120,ENSMUST00000182387,ENSMUST00000182541,ENSMUST00000182570,ENSMUST00000182718,ENSMUST00000183089,ENSMUST00000183212,ENSMUST00000183317,ENSMUST00000183328
ENSMUSG00000092415	1.20553	0.340581	4	0.122417	1	0.331294	4	0.28574	4	0.672486	9	0.379119	5	0.264764	0.445782	-1.70026	-0.765753	0.445723	0.999939	17	34293073	34305720	-1	Gm20513	predicted gene 20513 [Source:MGI Symbol;Acc:MGI:5141978]	lincRNA	ENSMUST00000174074
ENSMUSG00000032915	15.2154	20.6241	272	14.7309	180	24.7735	336	10.5724	166	14.0514	198	12.7177	184	20.0428	12.4472	1.59806	0.676319	0.0197557	0.999939	17	55749984	55853662	1	Adgre4	adhesion G protein-coupled receptor E4 [Source:MGI Symbol;Acc:MGI:1196464]	protein_coding	ENSMUST00000025004
ENSMUSG00000037239	2.79991	2.00564	26	1.50981	18	1.95096	26	3.52412	55	2.72534	38	2.99849	43	1.82214	3.08265	-1.69522	-0.76147	0.0512305	0.999939	7	29158829	29170411	-1	Spred3	sprouty-related, EVH1 domain containing 3 [Source:MGI Symbol;Acc:MGI:2142186]	protein_coding	ENSMUST00000048923,ENSMUST00000130390,ENSMUST00000207778,ENSMUST00000208659
ENSMUSG00000096971	0.809948	1.02174	13	0.85692	10	0.993883	13	1.11121	17	2.08825	29	1.8956	27	0.957515	1.69835	-1.69273	-0.759348	0.123632	0.999939	15	10714836	10790123	1	4930556M19Rik	RIKEN cDNA 4930556M19 gene [Source:MGI Symbol;Acc:MGI:1922509]	lincRNA	ENSMUST00000180604,ENSMUST00000181739,ENSMUST00000226304,ENSMUST00000226989,ENSMUST00000227872,ENSMUST00000228061
ENSMUSG00000056418	0.597331	1.17311	15	0.612086	7	0.478536	6	1.55569	24	0.814062	11	1.27522	18	0.754578	1.21499	-1.69087	-0.757769	0.147255	0.999939	9	96435783	96438138	-1	BC043934	cDNA sequence BC043934 [Source:MGI Symbol;Acc:MGI:2679715]	lincRNA	ENSMUST00000070500,ENSMUST00000185694
ENSMUSG00000068959	3.01203	1.55154	20	1.02014	12	1.14112	15	2.44466	38	1.73431	24	2.03346	29	1.2376	2.07081	-1.68816	-0.755448	0.255018	0.999939	7	39517766	39540420	1	Zfp619	zinc finger protein 619 [Source:MGI Symbol;Acc:MGI:1917477]	protein_coding	ENSMUST00000108015
ENSMUSG00000020415	23.5336	23.1973	306	18.5666	227	30.295	411	15.8427	249	10.7952	152	21.7477	315	24.0197	16.1285	1.52168	0.605664	0.0217417	0.999939	11	43420250	43426251	-1	Pttg1	pituitary tumor-transforming gene 1 [Source:MGI Symbol;Acc:MGI:1353578]	protein_coding	ENSMUST00000020685,ENSMUST00000020687,ENSMUST00000101340,ENSMUST00000117446,ENSMUST00000118368,ENSMUST00000121638,ENSMUST00000140434,ENSMUST00000148130,ENSMUST00000150726,ENSMUST00000152115
ENSMUSG00000097090	0.88209	0.49195	6	0.204029	2	0.331294	4	0.539731	8	0.460122	6	0.654843	9	0.342424	0.551565	-1.68556	-0.753228	0.431045	0.999939	17	27201032	27203071	1	Gm26724	predicted gene, 26724 [Source:MGI Symbol;Acc:MGI:5477218]	lincRNA	ENSMUST00000180434
ENSMUSG00000102824	2.42489	2.68681	35	0.0408057	0	4.15958	56	3.27013	51	0.53091	7	1.41308	20	2.29573	1.73804	-1.68446	-0.752287	0.53821	0.999939	1	189277443	189277823	-1	Pdcd5-ps	programmed cell death 5, pseudogene [Source:MGI Symbol;Acc:MGI:3782009]	processed_pseudogene	ENSMUST00000191699
ENSMUSG00000019278	1.01452	0.49195	6	0.0408057	0	0.257673	3	0.28574	4	0.389334	5	0.241258	3	0.263476	0.305444	-1.68436	-0.752204	0.571756	0.999939	8	123186242	123201812	1	Dpep1	dipeptidase 1 (renal) [Source:MGI Symbol;Acc:MGI:94917]	protein_coding	ENSMUST00000019422,ENSMUST00000212409,ENSMUST00000212773
ENSMUSG00000067149	1.87322	0.0378423	0	0.0408057	0	0.0368105	0	0.222242	3	0.035394	0	0.0344654	0	0.0384862	0.0973672	-1.68328	-0.751275	0.851496	0.999939	5	88519809	88527891	-1	Jchain	immunoglobulin joining chain [Source:MGI Symbol;Acc:MGI:96493]	protein_coding	ENSMUST00000087033,ENSMUST00000164073
ENSMUSG00000110588	2.77586	0.264896	3	0.775308	9	0.846641	11	0.603228	9	1.168	16	1.20629	17	0.628949	0.992506	-1.68271	-0.750787	0.623878	0.999939	8	94170748	94173412	-1	Gm45774	predicted gene 45774 [Source:MGI Symbol;Acc:MGI:5804889]	antisense_RNA	ENSMUST00000211992
ENSMUSG00000063543	1.34825	0.113527	1	2.48915	30	0.0368105	0	0.0317489	0	1.59273	22	0.999497	14	0.879828	0.874658	-1.68173	-0.749946	0.738465	0.999939	9	48450400	48450783	1	Gm5616	predicted gene 5616 [Source:MGI Symbol;Acc:MGI:3646416]	processed_pseudogene	ENSMUST00000165252
ENSMUSG00000018906	3.76088	5.56282	73	8.77323	107	7.10442	96	4.03211	63	4.35346	61	5.96251	86	7.14682	4.78269	1.48876	0.57411	0.0264217	0.999939	11	54100095	54131665	1	P4ha2	procollagen-proline, 2-oxoglutarate 4-dioxygenase (proline 4-hydroxylase), alpha II polypeptide [Source:MGI Symbol;Acc:MGI:894286]	protein_coding	ENSMUST00000019050,ENSMUST00000093107,ENSMUST00000125132,ENSMUST00000125651,ENSMUST00000126840,ENSMUST00000129499,ENSMUST00000135596,ENSMUST00000135653,ENSMUST00000138477,ENSMUST00000139315,ENSMUST00000141258,ENSMUST00000142583,ENSMUST00000151218,ENSMUST00000155299,ENSMUST00000174616
ENSMUSG00000097567	0.876319	0.340581	4	1.10175	13	0.699399	9	1.04771	16	0.814062	11	1.41308	20	0.713911	1.09162	-1.68034	-0.748749	0.250587	0.999939	17	78882042	78892500	1	Gm26637	predicted gene, 26637 [Source:MGI Symbol;Acc:MGI:5477131]	lincRNA	ENSMUST00000180880
ENSMUSG00000090222	7.37743	2.15701	28	2.24431	27	2.98165	40	4.03211	63	4.49504	63	3.82566	55	2.46099	4.1176	-1.67956	-0.748082	0.261457	0.999939	1	173776529	173798270	-1	Ifi203-ps	interferon activated gene 203, pseudogene [Source:MGI Symbol;Acc:MGI:3840117]	unprocessed_pseudogene	ENSMUST00000155076
ENSMUSG00000019303	1.2423	1.85427	24	0.85692	10	1.0675	14	1.87318	29	2.08825	29	2.10239	30	1.25957	2.02127	-1.67917	-0.747747	0.0875567	0.999939	11	101091823	101095436	-1	Psmc3ip	proteasome (prosome, macropain) 26S subunit, ATPase 3, interacting protein [Source:MGI Symbol;Acc:MGI:1098610]	protein_coding	ENSMUST00000019447,ENSMUST00000126386,ENSMUST00000134520,ENSMUST00000142545
ENSMUSG00000029321	1.76877	0.567635	7	0.448863	5	1.36199	18	1.23821	19	1.38037	19	0.999497	14	0.792828	1.20602	-1.67875	-0.747386	0.513341	0.999939	5	103605711	103629403	-1	Slc10a6	solute carrier family 10 (sodium/bile acid cotransporter family), member 6 [Source:MGI Symbol;Acc:MGI:1923000]	protein_coding	ENSMUST00000031263
ENSMUSG00000103735	5.04102	3.51934	46	7.63067	93	4.08596	55	8.09596	127	6.97262	98	8.78868	127	5.07866	7.95242	-1.67346	-0.742838	0.243525	0.999939	3	12975359	12975701	1	Gm38317	predicted gene, 38317 [Source:MGI Symbol;Acc:MGI:5611545]	processed_pseudogene	ENSMUST00000195564
ENSMUSG00000007033	2.37221	2.08133	27	1.91787	23	2.0982	28	2.38117	37	4.21188	59	4.03245	58	2.03246	3.54183	-1.67063	-0.740393	0.0699366	0.999939	17	34972703	34979285	1	Hspa1l	heat shock protein 1-like [Source:MGI Symbol;Acc:MGI:96231]	protein_coding	ENSMUST00000007248
ENSMUSG00000062545	3.82369	9.27137	122	5.99844	73	7.47253	101	5.49255	86	5.62764	79	4.23924	61	7.58078	5.11981	1.47381	0.559554	0.0259254	0.999939	4	128615443	128618619	-1	Tlr12	toll-like receptor 12 [Source:MGI Symbol;Acc:MGI:3045221]	protein_coding	ENSMUST00000074829,ENSMUST00000133382
ENSMUSG00000104208	4.52107	3.14091	41	8.03872	98	2.68717	36	7.84197	123	4.84898	68	7.75472	112	4.62227	6.81522	-1.67015	-0.739976	0.234118	0.999939	9	108337089	108338273	-1	Gm37401	predicted gene, 37401 [Source:MGI Symbol;Acc:MGI:5610629]	antisense_RNA	ENSMUST00000192053
ENSMUSG00000045551	1.16516	0.794689	10	0.775308	9	0.699399	9	1.11121	17	3.57479	50	0.516981	7	0.756465	1.73433	-1.66673	-0.737022	0.318825	0.999939	17	17876471	17883940	-1	Fpr1	formyl peptide receptor 1 [Source:MGI Symbol;Acc:MGI:107443]	protein_coding	ENSMUST00000061516
ENSMUSG00000111939	0.959873	1.17311	15	0.28564	3	1.28837	17	1.4922	23	1.23879	17	1.13736	16	0.915706	1.28945	-1.66444	-0.735038	0.204121	0.999939	12	77525282	77526398	-1			processed_pseudogene	ENSMUST00000219567
ENSMUSG00000038305	1.07846	1.09743	14	1.10175	13	1.14112	15	2.50816	39	1.59273	22	1.55094	22	1.11344	1.88394	-1.66383	-0.734508	0.0722714	0.999939	1	57774162	57948394	1	Spats2l	spermatogenesis associated, serine-rich 2-like [Source:MGI Symbol;Acc:MGI:1914448]	protein_coding	ENSMUST00000163239,ENSMUST00000163922,ENSMUST00000164302,ENSMUST00000164353,ENSMUST00000165235,ENSMUST00000167085,ENSMUST00000167971,ENSMUST00000168016,ENSMUST00000168895,ENSMUST00000168905,ENSMUST00000169772,ENSMUST00000170139,ENSMUST00000171699,ENSMUST00000172068,ENSMUST00000172287
ENSMUSG00000004951	59.1064	112.732	1489	65.4115	801	75.7192	1028	162.586	2560	127.595	1802	123.696	1794	84.621	137.959	-1.66187	-0.732806	0.225865	0.999939	5	135887919	135889563	1	Hspb1	heat shock protein 1 [Source:MGI Symbol;Acc:MGI:96240]	protein_coding	ENSMUST00000005077,ENSMUST00000111155
ENSMUSG00000031963	0.791994	0.49195	6	0.85692	10	0.257673	3	1.3017	20	0.601698	8	0.585912	8	0.535514	0.829771	-1.66176	-0.732715	0.368952	0.999939	9	23223076	23485200	1	Bmper	BMP-binding endothelial regulator [Source:MGI Symbol;Acc:MGI:1920480]	protein_coding	ENSMUST00000071982,ENSMUST00000214050,ENSMUST00000217648
ENSMUSG00000020010	5.98185	8.81726	116	6.65133	81	11.0063	149	6.63551	104	7.25577	102	4.30818	62	8.82498	6.06649	1.46803	0.553879	0.0480065	0.999939	10	23851462	23869843	1	Vnn3	vanin 3 [Source:MGI Symbol;Acc:MGI:1347055]	protein_coding	ENSMUST00000020190
ENSMUSG00000091021	2.00952	0.49195	6	1.50981	18	2.02458	27	2.25417	35	1.52194	21	1.96453	28	1.34211	1.91355	-1.66065	-0.731748	0.180747	0.999939	4	132351772	132353382	1	Gm17300	predicted gene, 17300 [Source:MGI Symbol;Acc:MGI:4936934]	lincRNA	ENSMUST00000172202
ENSMUSG00000028972	0.786262	0.113527	1	0.85692	10	2.24544	30	1.04771	16	0.672486	9	1.41308	20	1.07196	1.04443	-1.65974	-0.73096	0.425085	0.999939	4	150187015	150201332	-1	Car6	carbonic anhydrase 6 [Source:MGI Symbol;Acc:MGI:1333786]	protein_coding	ENSMUST00000030817,ENSMUST00000105683,ENSMUST00000126449,ENSMUST00000134648
ENSMUSG00000073274	1.35635	0.113527	1	0.693697	8	0.993883	13	1.23821	19	0.53091	7	0.516981	7	0.600369	0.762032	-1.65922	-0.730501	0.425739	0.999939	X	19156981	19167241	-1	Gm14636	predicted gene 14636 [Source:MGI Symbol;Acc:MGI:3641976]	processed_transcript	ENSMUST00000143129,ENSMUST00000150801
ENSMUSG00000087497	1.02445	1.17311	15	0.612086	7	1.36199	18	2.12717	33	1.30958	18	1.61987	23	1.04906	1.68554	-1.65843	-0.72982	0.0883024	0.999939	11	64079484	64083259	1	2810001G20Rik	RIKEN cDNA 2810001G20 gene [Source:MGI Symbol;Acc:MGI:1913706]	antisense_RNA	ENSMUST00000135037,ENSMUST00000146333
ENSMUSG00000037007	1.16747	0.870373	11	1.02014	12	0.625778	8	1.93668	30	1.168	16	1.06843	15	0.838765	1.39104	-1.65843	-0.729819	0.0918786	0.999939	5	138139702	138155744	-1	Zfp113	zinc finger protein 113 [Source:MGI Symbol;Acc:MGI:1929116]	protein_coding	ENSMUST00000049393,ENSMUST00000132318,ENSMUST00000144786,ENSMUST00000165640
ENSMUSG00000021779	1.29749	0.113527	1	0.0408057	0	0.257673	3	0.476233	7	0.106182	1	0.103396	1	0.137335	0.228604	-1.65767	-0.729158	0.477067	0.999939	14	17660261	18038090	1	Thrb	thyroid hormone receptor beta [Source:MGI Symbol;Acc:MGI:98743]	protein_coding	ENSMUST00000022303,ENSMUST00000022304,ENSMUST00000091471,ENSMUST00000224438,ENSMUST00000224470,ENSMUST00000224597,ENSMUST00000224934
ENSMUSG00000021203	2.16833	0.870373	11	0.938531	11	1.14112	15	1.68269	26	1.38037	19	1.82667	26	0.983343	1.62991	-1.65759	-0.72909	0.12326	0.999939	12	103388682	103406350	1	Otub2	OTU domain, ubiquitin aldehyde binding 2 [Source:MGI Symbol;Acc:MGI:1915399]	protein_coding	ENSMUST00000021620,ENSMUST00000101094,ENSMUST00000141055,ENSMUST00000148371,ENSMUST00000179684
ENSMUSG00000090386	1.08961	0.870373	11	0.775308	9	0.993883	13	1.61919	25	1.02643	14	1.82667	26	0.879855	1.49076	-1.65749	-0.729001	0.127672	0.999939	16	77236317	77691403	1	Mir99ahg	Mir99a and Mirlet7c-1 host gene (non-protein coding) [Source:MGI Symbol;Acc:MGI:1919929]	processed_transcript	ENSMUST00000068704,ENSMUST00000170849,ENSMUST00000182091,ENSMUST00000182398,ENSMUST00000182548,ENSMUST00000182601,ENSMUST00000182656,ENSMUST00000182748,ENSMUST00000182820,ENSMUST00000182986,ENSMUST00000183099,ENSMUST00000183166,ENSMUST00000183327,ENSMUST00000183333,ENSMUST00000193530,ENSMUST00000194553
ENSMUSG00000089951	1.30615	1.32448	17	1.75465	21	0.625778	8	2.12717	33	1.30958	18	2.24025	32	1.23497	1.89233	-1.65698	-0.728558	0.190787	0.999939	2	176423594	176435761	1	Gm14435	predicted gene 14435 [Source:MGI Symbol;Acc:MGI:3702420]	protein_coding	ENSMUST00000108995,ENSMUST00000127687,ENSMUST00000172025
ENSMUSG00000113029	1.53786	0.416266	5	1.10175	13	0.846641	11	1.11121	17	0.88485	12	1.75774	25	0.78822	1.25127	-1.65654	-0.728171	0.309011	0.999939	12	111450405	111500840	-1	Gm40578	predicted gene, 40578 [Source:MGI Symbol;Acc:MGI:5623463]	antisense_RNA	ENSMUST00000220837,ENSMUST00000221429
ENSMUSG00000097296	4.49851	1.47585	19	1.99948	24	2.83441	38	2.25417	35	3.92873	55	4.44604	64	2.10325	3.54298	-1.65281	-0.724918	0.118272	0.999939	8	84208920	84209609	1	Gm26532	predicted gene, 26532 [Source:MGI Symbol;Acc:MGI:5477026]	lincRNA	ENSMUST00000180630
ENSMUSG00000025050	3.03425	2.08133	27	3.06043	37	1.73009	23	4.66708	73	2.79613	39	3.61887	52	2.29062	3.69403	-1.65211	-0.724312	0.0545239	0.999939	19	47033619	47050845	-1	Pcgf6	polycomb group ring finger 6 [Source:MGI Symbol;Acc:MGI:1918291]	protein_coding	ENSMUST00000026032
ENSMUSG00000017740	1.95559	0.416266	5	0.204029	2	0.478536	6	0.349238	5	0.601698	8	0.930566	13	0.366277	0.627167	-1.65171	-0.72396	0.439313	0.999939	2	164960802	164999731	1	Slc12a5	solute carrier family 12, member 5 [Source:MGI Symbol;Acc:MGI:1862037]	protein_coding	ENSMUST00000099092,ENSMUST00000124372,ENSMUST00000125867,ENSMUST00000135918,ENSMUST00000137302,ENSMUST00000202136,ENSMUST00000202223,ENSMUST00000202479,ENSMUST00000202623,ENSMUST00000208579
ENSMUSG00000097469	0.718639	0.416266	5	1.02014	12	0.184052	2	0.920717	14	0.53091	7	0.654843	9	0.540154	0.702157	-1.64672	-0.719599	0.59385	0.999939	9	20432760	20563282	1	Gm26733	predicted gene, 26733 [Source:MGI Symbol;Acc:MGI:5477227]	lincRNA	ENSMUST00000180846
ENSMUSG00000026589	0.746008	0.264896	3	0.612086	7	0.404915	5	0.920717	14	0.460122	6	0.654843	9	0.427299	0.678561	-1.64404	-0.717249	0.375476	0.999939	1	157506728	157568425	1	Sec16b	SEC16 homolog B (S. cerevisiae) [Source:MGI Symbol;Acc:MGI:2148802]	protein_coding	ENSMUST00000027881,ENSMUST00000086130,ENSMUST00000111700,ENSMUST00000146873,ENSMUST00000155665
ENSMUSG00000063535	0.864677	0.794689	10	0.448863	5	0.846641	11	1.4287	22	1.09721	15	0.861635	12	0.696731	1.12918	-1.64252	-0.715908	0.32051	0.999939	7	7127073	7136755	-1	Zfp773	zinc finger protein 773 [Source:MGI Symbol;Acc:MGI:1923623]	protein_coding	ENSMUST00000032622,ENSMUST00000211240
ENSMUSG00000066894	1.63982	1.17311	15	1.18337	14	1.65647	22	2.95264	46	1.66352	23	2.03346	29	1.33765	2.21654	-1.64119	-0.714744	0.0848403	0.999939	5	117319083	117355005	1	Vsig10	V-set and immunoglobulin domain containing 10 [Source:MGI Symbol;Acc:MGI:2448533]	protein_coding	ENSMUST00000086464,ENSMUST00000111967,ENSMUST00000128524,ENSMUST00000139026,ENSMUST00000145052,ENSMUST00000147182
ENSMUSG00000087174	4.62001	7.53062	99	5.67199	69	6.22097	84	5.61955	88	4.7074	66	3.20528	46	6.47453	4.51074	1.45919	0.545172	0.0479581	0.999939	X	105037197	105079609	-1	5530601H04Rik	RIKEN cDNA 5530601H04 gene [Source:MGI Symbol;Acc:MGI:1918695]	processed_transcript	ENSMUST00000123850,ENSMUST00000127409,ENSMUST00000127533,ENSMUST00000135114,ENSMUST00000136211,ENSMUST00000138137,ENSMUST00000138460,ENSMUST00000140954,ENSMUST00000141136,ENSMUST00000144366,ENSMUST00000144774,ENSMUST00000144849,ENSMUST00000146227,ENSMUST00000147478,ENSMUST00000154334,ENSMUST00000156974
ENSMUSG00000003153	4.19059	3.36797	44	3.5501	43	2.0982	28	5.61955	88	4.63661	65	4.10138	59	3.00542	4.78585	-1.63886	-0.712689	0.0570597	0.999939	6	122727809	122801640	-1	Slc2a3	solute carrier family 2 (facilitated glucose transporter), member 3 [Source:MGI Symbol;Acc:MGI:95757]	protein_coding	ENSMUST00000032476,ENSMUST00000165884,ENSMUST00000166135,ENSMUST00000168704,ENSMUST00000168801,ENSMUST00000169979,ENSMUST00000170724,ENSMUST00000171541
ENSMUSG00000062554	9.61765	13.434	177	14.3228	175	12.7732	173	9.23892	145	9.73335	137	8.92654	129	13.51	9.2996	1.45084	0.536893	0.0126669	0.999939	4	34354043	34354423	1	Gm12751	predicted gene 12751 [Source:MGI Symbol;Acc:MGI:3651049]	processed_pseudogene	ENSMUST00000122336
ENSMUSG00000025085	2.48003	2.76249	36	1.50981	18	1.36199	18	3.07964	48	2.51297	35	3.20528	46	1.8781	2.93263	-1.63635	-0.71048	0.213898	0.999939	19	57032733	57314919	-1	Ablim1	actin-binding LIM protein 1 [Source:MGI Symbol;Acc:MGI:1194500]	protein_coding	ENSMUST00000079360,ENSMUST00000099294,ENSMUST00000104902,ENSMUST00000111524,ENSMUST00000111526,ENSMUST00000111528,ENSMUST00000111529,ENSMUST00000111544,ENSMUST00000111546,ENSMUST00000111550,ENSMUST00000111555,ENSMUST00000111558,ENSMUST00000111559,ENSMUST00000127198,ENSMUST00000128212,ENSMUST00000133369,ENSMUST00000133782,ENSMUST00000134430,ENSMUST00000137389,ENSMUST00000150425,ENSMUST00000156316
ENSMUSG00000053398	1.45178	0.794689	10	0.938531	11	0.846641	11	1.74619	27	1.80509	25	0.861635	12	0.859954	1.47097	-1.63491	-0.709207	0.172489	0.999939	3	98313170	98339990	-1	Phgdh	3-phosphoglycerate dehydrogenase [Source:MGI Symbol;Acc:MGI:1355330]	protein_coding	ENSMUST00000065793,ENSMUST00000148488,ENSMUST00000152106,ENSMUST00000153694
ENSMUSG00000033762	1.48731	0.794689	10	1.26498	15	0.846641	11	1.68269	26	1.45115	20	1.48201	21	0.968769	1.53862	-1.63484	-0.709148	0.169357	0.999939	15	76703553	76710559	-1	Recql4	RecQ protein-like 4 [Source:MGI Symbol;Acc:MGI:1931028]	protein_coding	ENSMUST00000036852
ENSMUSG00000043346	0.931306	1.02174	13	0.448863	5	0.552157	7	1.4922	23	0.601698	8	1.20629	17	0.674254	1.10006	-1.63449	-0.708837	0.438279	0.999939	17	91236787	91238116	1	Gm6741	predicted gene 6741 [Source:MGI Symbol;Acc:MGI:3643504]	protein_coding	ENSMUST00000057074
ENSMUSG00000042485	1.03939	0.946058	12	0.775308	9	0.184052	2	1.04771	16	0.460122	6	1.13736	16	0.63514	0.881731	-1.6337	-0.708145	0.281831	0.999939	14	30879200	30881610	1	Mustn1	musculoskeletal, embryonic nuclear protein 1 [Source:MGI Symbol;Acc:MGI:1913425]	protein_coding	ENSMUST00000040715
ENSMUSG00000069294	1.08917	0.64332	8	0.612086	7	0.625778	8	0.984215	15	1.09721	15	0.999497	14	0.627061	1.02698	-1.63319	-0.707691	0.121087	0.999939	13	22324589	22332866	1	Vmn1r197	vomeronasal 1 receptor 197 [Source:MGI Symbol;Acc:MGI:2159686]	protein_coding	ENSMUST00000091734,ENSMUST00000226225,ENSMUST00000227017
ENSMUSG00000034911	1.08318	1.09743	14	0.938531	11	2.0982	28	2.38117	37	1.59273	22	2.51597	36	1.37805	2.16329	-1.63199	-0.706636	0.143721	0.999939	8	71384272	71395802	-1	Ushbp1	USH1 protein network component harmonin binding protein 1 [Source:MGI Symbol;Acc:MGI:1922920]	protein_coding	ENSMUST00000049184,ENSMUST00000212496,ENSMUST00000212516,ENSMUST00000212626,ENSMUST00000213000
ENSMUSG00000057346	0.736868	0.49195	6	0.0408057	0	0.0368105	0	0.28574	4	0.318546	4	0.0344654	0	0.189855	0.212917	-1.63139	-0.706105	0.658444	0.999939	15	77403789	77411080	-1	Apol9a	apolipoprotein L 9a [Source:MGI Symbol;Acc:MGI:3606001]	protein_coding	ENSMUST00000081776,ENSMUST00000089452
ENSMUSG00000032306	14.1351	22.2891	294	19.6275	240	18.0739	245	16.6047	261	12.5649	177	12.442	180	19.9969	13.8705	1.44416	0.530228	0.032661	0.999939	9	57544256	57552763	-1	Mpi	mannose phosphate isomerase [Source:MGI Symbol;Acc:MGI:97075]	protein_coding	ENSMUST00000034856,ENSMUST00000124593,ENSMUST00000140671,ENSMUST00000145543,ENSMUST00000156428
ENSMUSG00000101122	2.07154	0.416266	5	0.448863	5	0.846641	11	0.857219	13	0.672486	9	1.20629	17	0.57059	0.911998	-1.62949	-0.704423	0.290793	0.999939	1	55066264	55067069	1	Gm17971	predicted gene, 17971 [Source:MGI Symbol;Acc:MGI:5010156]	processed_pseudogene	ENSMUST00000190239
ENSMUSG00000027499	0.741135	0.264896	3	0.204029	2	0.404915	5	0.476233	7	0.389334	5	0.516981	7	0.29128	0.460849	-1.62676	-0.702005	0.328664	0.999939	3	7366669	7445366	1	Pkia	protein kinase inhibitor, alpha [Source:MGI Symbol;Acc:MGI:104747]	protein_coding	ENSMUST00000028999,ENSMUST00000192468,ENSMUST00000193330
ENSMUSG00000023781	0.793116	0.794689	10	1.18337	14	0.920262	12	1.3017	20	1.45115	20	1.96453	28	0.966105	1.57246	-1.62579	-0.701139	0.136388	0.999939	11	69120404	69124055	1	Hes7	hairy and enhancer of split 7 (Drosophila) [Source:MGI Symbol;Acc:MGI:2135679]	protein_coding	ENSMUST00000024543
ENSMUSG00000031342	1.02266	0.189212	2	0.448863	5	0.184052	2	0.28574	4	0.318546	4	0.723773	10	0.274042	0.442686	-1.62509	-0.700521	0.421252	0.999939	X	166238911	166388988	1	Gpm6b	glycoprotein m6b [Source:MGI Symbol;Acc:MGI:107672]	protein_coding	ENSMUST00000060210,ENSMUST00000112223,ENSMUST00000112224,ENSMUST00000112226,ENSMUST00000112227,ENSMUST00000112228,ENSMUST00000112229,ENSMUST00000112233,ENSMUST00000112235,ENSMUST00000123408,ENSMUST00000129731,ENSMUST00000143263
ENSMUSG00000028496	6.64656	7.22788	95	6.81455	83	6.00011	81	4.60359	72	4.42425	62	4.85962	70	6.68085	4.62915	1.43792	0.523986	0.0490125	0.999939	4	87769925	88033364	-1	Mllt3	myeloid/lymphoid or mixed-lineage leukemia; translocated to, 3 [Source:MGI Symbol;Acc:MGI:1917372]	protein_coding	ENSMUST00000078090,ENSMUST00000126353,ENSMUST00000128930,ENSMUST00000134555,ENSMUST00000141526,ENSMUST00000142454,ENSMUST00000148059,ENSMUST00000149357
ENSMUSG00000081974	1.03668	0.49195	6	0.448863	5	0.77302	10	0.857219	13	0.814062	11	1.06843	15	0.571278	0.913236	-1.62386	-0.699429	0.176071	0.999939	11	4561780	4564637	1	Gm11960	predicted gene 11960 [Source:MGI Symbol;Acc:MGI:3652301]	transcribed_processed_pseudogene	ENSMUST00000122068,ENSMUST00000181063
ENSMUSG00000112530	5.77812	2.30838	30	3.71332	45	3.27613	44	2.06368	32	7.11419	100	8.65082	125	3.09928	5.94289	-1.62354	-0.699144	0.18236	0.999939	10	53569669	53571582	1			antisense_RNA	ENSMUST00000218795
ENSMUSG00000112241	5.69099	2.61112	34	2.8972	35	4.89579	66	4.2226	66	7.82207	110	4.99748	72	3.46804	5.68072	-1.62215	-0.697908	0.100333	0.999939	10	77606197	77641543	1	Sumo3	small ubiquitin-like modifier 3 [Source:MGI Symbol;Acc:MGI:1336201]	protein_coding	ENSMUST00000174113
ENSMUSG00000044145	1.23033	1.17311	15	1.10175	13	0.920262	12	1.23821	19	1.80509	25	2.30918	33	1.06504	1.78416	-1.62014	-0.696116	0.231104	0.999939	2	127186355	127208280	-1	1810024B03Rik	RIKEN cDNA 1810024B03 gene [Source:MGI Symbol;Acc:MGI:1925560]	protein_coding	ENSMUST00000056146,ENSMUST00000150956
ENSMUSG00000027456	1.50763	0.64332	8	0.28564	3	1.50923	20	0.857219	13	1.168	16	1.27522	18	0.81273	1.10015	-1.61922	-0.695302	0.354446	0.999939	2	151572622	151590005	1	Sdcbp2	syndecan binding protein (syntenin) 2 [Source:MGI Symbol;Acc:MGI:2385156]	protein_coding	ENSMUST00000028950
ENSMUSG00000087213	0.883583	0.49195	6	0.85692	10	0.699399	9	1.23821	19	0.814062	11	1.20629	17	0.682756	1.08619	-1.61912	-0.695207	0.154891	0.999939	1	64679871	64690659	-1	2810408I11Rik	RIKEN cDNA 2810408I11 gene [Source:MGI Symbol;Acc:MGI:1917191]	processed_transcript	ENSMUST00000122813,ENSMUST00000150749,ENSMUST00000186325
ENSMUSG00000020810	3.77092	2.08133	27	1.59142	19	0.993883	13	2.63516	41	1.94667	27	2.65384	38	1.55554	2.41189	-1.61909	-0.695185	0.143534	0.999939	11	116645595	116654313	-1	Cygb	cytoglobin [Source:MGI Symbol;Acc:MGI:2149481]	protein_coding	ENSMUST00000021166
ENSMUSG00000044645	4.3277	2.68681	35	7.30422	89	0.0368105	0	8.09596	127	0.106182	1	2.44704	35	3.34261	3.54973	-1.61903	-0.69513	0.80728	0.999939	17	50698525	50699880	1	Gm7334	predicted gene 7334 [Source:MGI Symbol;Acc:MGI:3647393]	protein_coding	ENSMUST00000061681
ENSMUSG00000066191	2.25199	1.47585	19	1.59142	19	2.83441	38	4.2226	66	2.3714	33	2.7917	40	1.96723	3.12856	-1.61792	-0.694141	0.108319	0.999939	4	47015669	47057306	-1	Anks6	ankyrin repeat and sterile alpha motif domain containing 6 [Source:MGI Symbol;Acc:MGI:1922941]	protein_coding	ENSMUST00000084616,ENSMUST00000107747,ENSMUST00000152479,ENSMUST00000154664
ENSMUSG00000053279	0.581897	0.189212	2	0.28564	3	0.110431	1	0.158744	2	0.672486	9	0.241258	3	0.195094	0.357496	-1.61727	-0.693565	0.455732	0.999939	19	20492715	20643462	1	Aldh1a1	aldehyde dehydrogenase family 1, subfamily A1 [Source:MGI Symbol;Acc:MGI:1353450]	protein_coding	ENSMUST00000087638,ENSMUST00000224358,ENSMUST00000224807,ENSMUST00000225249,ENSMUST00000225313,ENSMUST00000225337
ENSMUSG00000050945	2.29422	1.62722	21	1.4282	17	1.50923	20	3.01614	47	2.22982	31	2.17132	31	1.52155	2.47243	-1.61631	-0.692705	0.0545314	0.999939	18	5210031	5334439	-1	Zfp438	zinc finger protein 438 [Source:MGI Symbol;Acc:MGI:2444919]	protein_coding	ENSMUST00000063989
ENSMUSG00000089998	2.15144	2.91386	38	0.85692	10	3.57062	48	2.44466	38	3.64558	51	4.65283	67	2.44713	3.58102	-1.61588	-0.69232	0.486324	0.999939	3	103964536	103968581	-1	Phtf1os	putative homeodomain transcription factor 1, opposite strand [Source:MGI Symbol;Acc:MGI:3698050]	antisense_RNA	ENSMUST00000160110
ENSMUSG00000024810	1.25556	0.416266	5	0.612086	7	0.184052	2	0.730224	11	0.318546	4	0.792704	11	0.404134	0.613825	-1.61403	-0.690666	0.457918	0.999939	19	29925114	29960718	1	Il33	interleukin 33 [Source:MGI Symbol;Acc:MGI:1924375]	protein_coding	ENSMUST00000025724,ENSMUST00000120388,ENSMUST00000136850,ENSMUST00000144528,ENSMUST00000177518
ENSMUSG00000021256	1.24427	0.870373	11	0.448863	5	0.77302	10	0.857219	13	1.45115	20	1.06843	15	0.697419	1.1256	-1.61257	-0.689359	0.262277	0.999939	12	86678700	86692091	1	Vash1	vasohibin 1 [Source:MGI Symbol;Acc:MGI:2442543]	protein_coding	ENSMUST00000021681
ENSMUSG00000029699	0.871091	0.946058	12	0.693697	8	0.846641	11	1.11121	17	1.59273	22	1.34415	19	0.828799	1.34936	-1.6091	-0.686258	0.110848	0.999939	5	135960211	135974531	-1	Ssc4d	scavenger receptor cysteine rich family, 4 domains [Source:MGI Symbol;Acc:MGI:1924709]	protein_coding	ENSMUST00000054895,ENSMUST00000111150,ENSMUST00000111152,ENSMUST00000111153,ENSMUST00000153823,ENSMUST00000154181,ENSMUST00000154696
ENSMUSG00000110537	49.8245	55.5904	734	71.9405	881	50.688	688	47.3376	745	38.4025	542	37.5328	544	59.4063	41.091	1.43541	0.521464	0.00316033	0.999939	8	123165255	123178765	1	Gm4316	predicted gene 4316 [Source:MGI Symbol;Acc:MGI:3782497]	lincRNA	ENSMUST00000212411,ENSMUST00000212490
ENSMUSG00000102856	0.64076	0.49195	6	0.204029	2	0.257673	3	1.4287	22	0.106182	1	0.654843	9	0.317884	0.729908	-1.60845	-0.685671	0.638676	0.999939	1	131086252	131092149	-1	Gm37084	predicted gene, 37084 [Source:MGI Symbol;Acc:MGI:5610312]	TEC	ENSMUST00000191688
ENSMUSG00000000730	1.03273	1.47585	19	1.34659	16	1.58285	21	3.39713	53	1.66352	23	2.24025	32	1.46843	2.43363	-1.60595	-0.683425	0.216426	0.999939	10	78041947	78063622	1	Dnmt3l	DNA (cytosine-5-)-methyltransferase 3-like [Source:MGI Symbol;Acc:MGI:1859287]	protein_coding	ENSMUST00000000746,ENSMUST00000123940,ENSMUST00000131825,ENSMUST00000135316,ENSMUST00000138785,ENSMUST00000139539,ENSMUST00000144446,ENSMUST00000151242
ENSMUSG00000089715	3.57235	3.29228	43	2.48915	30	2.17182	29	5.55605	87	3.504	49	3.6878	53	2.65108	4.24928	-1.60513	-0.682687	0.0722977	0.999939	15	79823896	79834688	-1	Cbx6	chromobox 6 [Source:MGI Symbol;Acc:MGI:3512628]	protein_coding	ENSMUST00000109623,ENSMUST00000109625,ENSMUST00000109627,ENSMUST00000127721,ENSMUST00000129614,ENSMUST00000141345,ENSMUST00000148358
ENSMUSG00000092595	4.24817	2.00564	26	1.83626	22	6.51546	88	2.82565	44	5.76922	81	6.65182	96	3.45245	5.08223	-1.60495	-0.682528	0.248082	0.999939	17	34026034	34031572	-1	Gm20427	predicted gene 20427 [Source:MGI Symbol;Acc:MGI:5141892]	processed_transcript	ENSMUST00000168978
ENSMUSG00000030714	7.31707	8.21178	108	8.93645	109	9.68116	131	5.68305	89	7.11419	100	6.23824	90	8.94313	6.34516	1.41739	0.503234	0.0126546	0.999939	7	126649309	126672925	1	Sgf29	SAGA complex associated factor 29 [Source:MGI Symbol;Acc:MGI:1922815]	protein_coding	ENSMUST00000032956,ENSMUST00000123274,ENSMUST00000123382,ENSMUST00000123571,ENSMUST00000126570,ENSMUST00000129786,ENSMUST00000138794,ENSMUST00000152231,ENSMUST00000205507,ENSMUST00000206359
ENSMUSG00000036214	0.937664	0.794689	10	0.775308	9	0.625778	8	1.61919	25	1.09721	15	0.861635	12	0.731925	1.19268	-1.60019	-0.678241	0.143368	0.999939	17	36958592	36965625	1	Znrd1as	zinc ribbon domain containing 1, antisense [Source:MGI Symbol;Acc:MGI:1923666]	protein_coding	ENSMUST00000040177,ENSMUST00000172672,ENSMUST00000173814,ENSMUST00000209623
ENSMUSG00000022758	1.23539	0.794689	10	0.775308	9	1.43561	19	2.06368	32	1.45115	20	1.20629	17	1.00187	1.57371	-1.59921	-0.677363	0.0888086	0.999939	16	17561885	17577800	1	P2rx6	purinergic receptor P2X, ligand-gated ion channel, 6 [Source:MGI Symbol;Acc:MGI:1337113]	protein_coding	ENSMUST00000023441,ENSMUST00000168383,ENSMUST00000171002
ENSMUSG00000026077	0.848347	0.49195	6	0.530474	6	0.257673	3	0.730224	11	0.814062	11	0.44805	6	0.426699	0.664112	-1.59615	-0.674599	0.50913	0.999939	1	39193731	39363236	1	Npas2	neuronal PAS domain protein 2 [Source:MGI Symbol;Acc:MGI:109232]	protein_coding	ENSMUST00000056815,ENSMUST00000172825,ENSMUST00000173050
ENSMUSG00000032735	0.942997	0.719004	9	1.18337	14	1.28837	17	1.68269	26	1.09721	15	2.37811	34	1.06358	1.71934	-1.59559	-0.674093	0.24238	0.999939	18	61799395	61911852	-1	Ablim3	actin binding LIM protein family, member 3 [Source:MGI Symbol;Acc:MGI:2442582]	protein_coding	ENSMUST00000049378,ENSMUST00000166783
ENSMUSG00000109244	9.22012	4.42755	58	15.0573	184	4.74855	64	18.8271	296	4.35346	61	14.1653	205	8.0778	12.4486	-1.59554	-0.674046	0.208869	0.999939	7	88311478	88315864	1	Gm44751	predicted gene 44751 [Source:MGI Symbol;Acc:MGI:5753327]	lincRNA	ENSMUST00000208302
ENSMUSG00000023272	37.6952	56.7256	749	53.4963	655	42.9578	583	32.0346	504	42.225	596	34.0174	493	51.0599	36.0923	1.41568	0.501498	0.0221106	0.999939	15	88819646	88826681	1	Creld2	cysteine-rich with EGF-like domains 2 [Source:MGI Symbol;Acc:MGI:1923987]	protein_coding	ENSMUST00000024042
ENSMUSG00000104022	5.08927	2.15701	28	2.97882	36	3.497	47	4.1591	65	4.28267	60	5.13534	74	2.87761	4.52571	-1.59347	-0.672175	0.158151	0.999939	1	183420655	183422213	1	Gm37214	predicted gene, 37214 [Source:MGI Symbol;Acc:MGI:5610442]	sense_intronic	ENSMUST00000192860
ENSMUSG00000032012	5.5923	1.7029	22	3.30526	40	4.89579	66	3.58762	56	5.62764	79	5.68679	82	3.30132	4.96735	-1.5934	-0.672105	0.104114	0.999939	9	43743984	43807461	1	Nectin1	nectin cell adhesion molecule 1 [Source:MGI Symbol;Acc:MGI:1926483]	protein_coding	ENSMUST00000034510,ENSMUST00000216893
ENSMUSG00000037991	0.868261	0.340581	4	0.204029	2	0.993883	13	0.412735	6	1.02643	14	0.723773	10	0.512831	0.720978	-1.59303	-0.671772	0.372558	0.999939	16	10835059	10892966	1	Rmi2	RecQ mediated genome instability 2 [Source:MGI Symbol;Acc:MGI:2685383]	protein_coding	ENSMUST00000037913,ENSMUST00000181721
ENSMUSG00000079470	8.26558	2.2327	29	2.48915	30	1.95096	26	3.39713	53	3.22085	45	3.96352	57	2.22427	3.52717	-1.59292	-0.671671	0.177612	0.999939	1	78658038	78671512	1	Utp14b	UTP14B small subunit processome component [Source:MGI Symbol;Acc:MGI:2445092]	protein_coding	ENSMUST00000053760,ENSMUST00000151622
ENSMUSG00000040321	1.23061	0.870373	11	0.448863	5	1.50923	20	1.4922	23	1.38037	19	1.20629	17	0.942822	1.35962	-1.59276	-0.671528	0.161793	0.999939	2	114193461	114201469	-1	Zfp770	zinc finger protein 770 [Source:MGI Symbol;Acc:MGI:2445100]	protein_coding	ENSMUST00000050668,ENSMUST00000123562
ENSMUSG00000033126	0.772571	0.64332	8	1.02014	12	0.331294	4	1.04771	16	0.743274	10	1.06843	15	0.664919	0.953138	-1.59228	-0.671091	0.222207	0.999939	10	76459567	76469114	-1	Ybey	ybeY metallopeptidase [Source:MGI Symbol;Acc:MGI:2656825]	protein_coding	ENSMUST00000049185,ENSMUST00000218564
ENSMUSG00000043090	3.71347	1.62722	21	1.83626	22	1.73009	23	2.50816	39	3.15006	44	2.65384	38	1.73119	2.77069	-1.59147	-0.670359	0.1453	0.999939	8	69761326	69791178	-1	Zfp866	zinc finger protein 866 [Source:MGI Symbol;Acc:MGI:3584369]	protein_coding	ENSMUST00000131784,ENSMUST00000137573
ENSMUSG00000042216	0.686772	0.416266	5	0.204029	2	0.0368105	0	0.222242	3	0.318546	4	0.172327	2	0.219035	0.237705	-1.59122	-0.670135	0.58129	0.999939	5	113243220	113310786	-1	Sgsm1	small G protein signaling modulator 1 [Source:MGI Symbol;Acc:MGI:107320]	protein_coding	ENSMUST00000048112,ENSMUST00000057209,ENSMUST00000112324,ENSMUST00000112325,ENSMUST00000138266,ENSMUST00000140981,ENSMUST00000145708,ENSMUST00000147856,ENSMUST00000154248,ENSMUST00000156340
ENSMUSG00000022197	1.28209	0.49195	6	0.612086	7	0.77302	10	1.17471	18	1.09721	15	0.723773	10	0.625685	0.998565	-1.59108	-0.670009	0.163218	0.999939	15	12359711	12739924	-1	Pdzd2	PDZ domain containing 2 [Source:MGI Symbol;Acc:MGI:1922394]	protein_coding	ENSMUST00000075317,ENSMUST00000185619,ENSMUST00000186113,ENSMUST00000187398,ENSMUST00000189324,ENSMUST00000189469,ENSMUST00000189746,ENSMUST00000190929,ENSMUST00000191339
ENSMUSG00000040133	3.39024	6.77378	89	4.12138	50	2.4663	33	8.03246	126	6.12316	86	5.48	79	4.45382	6.54521	-1.59053	-0.66951	0.0627162	0.999939	2	118277110	118373419	-1	Gpr176	G protein-coupled receptor 176 [Source:MGI Symbol;Acc:MGI:2685858]	protein_coding	ENSMUST00000039160
ENSMUSG00000050357	0.801889	0.340581	4	0.0408057	0	0.552157	7	0.666726	10	0.106182	1	0.44805	6	0.311181	0.406986	-1.58829	-0.667478	0.510202	0.999939	8	105686274	105698187	1	Carmil2	capping protein regulator and myosin 1 linker 2 [Source:MGI Symbol;Acc:MGI:2685431]	protein_coding	ENSMUST00000062574,ENSMUST00000212643,ENSMUST00000213019
ENSMUSG00000099034	0.745412	0.189212	2	0.367251	4	0.699399	9	0.793722	12	0.17697	2	1.34415	19	0.418621	0.771614	-1.58805	-0.667252	0.408313	0.999939	15	75642129	75653643	1	2810039B14Rik	RIKEN cDNA 2810039B14 gene [Source:MGI Symbol;Acc:MGI:1919915]	transcribed_unitary_pseudogene	ENSMUST00000183928,ENSMUST00000184602,ENSMUST00000184665,ENSMUST00000184801,ENSMUST00000184938,ENSMUST00000185040
ENSMUSG00000057604	0.737248	1.2488	16	0.85692	10	0.625778	8	1.87318	29	1.02643	14	1.34415	19	0.910498	1.41459	-1.58693	-0.66624	0.145621	0.999939	6	112273758	112330425	1	Lmcd1	LIM and cysteine-rich domains 1 [Source:MGI Symbol;Acc:MGI:1353635]	protein_coding	ENSMUST00000032376
ENSMUSG00000109350	1.47301	0.49195	6	0.28564	3	2.53992	34	0.603228	9	5.34449	75	0.516981	7	1.10584	2.1549	-1.58589	-0.665297	0.695054	0.999939	7	19671584	19681423	-1	Gm44805	predicted gene 44805 [Source:MGI Symbol;Acc:MGI:5753381]	protein_coding	ENSMUST00000127648,ENSMUST00000150569
ENSMUSG00000043140	2.19441	1.62722	21	1.18337	14	0.920262	12	2.12717	33	1.66352	23	1.96453	28	1.24362	1.91841	-1.58574	-0.665155	0.0662896	0.999939	16	8633884	8637712	-1	Tmem186	transmembrane protein 186 [Source:MGI Symbol;Acc:MGI:1913940]	protein_coding	ENSMUST00000052505
ENSMUSG00000023249	11.0439	7.68199	101	12.2009	149	12.626	171	8.03246	126	7.0434	99	7.61685	110	10.8363	7.56424	1.39604	0.481342	0.0379453	0.999939	9	106470322	106476949	-1	Parp3	poly (ADP-ribose) polymerase family, member 3 [Source:MGI Symbol;Acc:MGI:1891258]	protein_coding	ENSMUST00000067218,ENSMUST00000112479,ENSMUST00000123555,ENSMUST00000125850,ENSMUST00000139362,ENSMUST00000140029,ENSMUST00000145396,ENSMUST00000156426,ENSMUST00000214682
ENSMUSG00000026435	1.28747	1.17311	15	2.48915	30	0.846641	11	3.01614	47	2.51297	35	1.20629	17	1.50297	2.24513	-1.58407	-0.663638	0.194471	0.999939	1	131962967	131982969	1	Slc45a3	solute carrier family 45, member 3 [Source:MGI Symbol;Acc:MGI:1922082]	protein_coding	ENSMUST00000027695,ENSMUST00000177943,ENSMUST00000185387,ENSMUST00000190322
ENSMUSG00000096996	0.858409	0.64332	8	0.693697	8	0.478536	6	1.17471	18	0.88485	12	0.792704	11	0.605184	0.950754	-1.58374	-0.663334	0.191887	0.999939	19	46335287	46338538	1	Gm26792	predicted gene, 26792 [Source:MGI Symbol;Acc:MGI:5477286]	lincRNA	ENSMUST00000180538
ENSMUSG00000078886	1.13367	2.30838	30	0.204029	2	0.0368105	0	1.04771	16	1.80509	25	0.0344654	0	0.84974	0.962424	-1.58343	-0.663053	0.805424	0.999939	2	175965331	175980303	1	Gm2026	predicted gene 2026 [Source:MGI Symbol;Acc:MGI:3780195]	protein_coding	ENSMUST00000109007,ENSMUST00000109008,ENSMUST00000174416
ENSMUSG00000098488	1.13046	1.02174	13	0.0408057	0	0.110431	1	0.0317489	0	0.318546	4	2.17132	31	0.390993	0.840538	-1.58262	-0.662311	0.778569	0.999939	2	120033417	120043030	1	Pla2g4b	phospholipase A2, group IVB (cytosolic) [Source:MGI Symbol;Acc:MGI:2384819]	protein_coding	ENSMUST00000126150,ENSMUST00000130018,ENSMUST00000134380,ENSMUST00000136042,ENSMUST00000143794,ENSMUST00000153571
ENSMUSG00000041828	1.5997	0.64332	8	0.367251	4	0.552157	7	1.17471	18	0.743274	10	0.585912	8	0.520909	0.834631	-1.58099	-0.660831	0.467281	0.999939	11	110025634	110095978	-1	Abca8a	ATP-binding cassette, sub-family A (ABC1), member 8a [Source:MGI Symbol;Acc:MGI:2386846]	protein_coding	ENSMUST00000046223,ENSMUST00000100287,ENSMUST00000106662,ENSMUST00000106664,ENSMUST00000129810,ENSMUST00000141279,ENSMUST00000146635,ENSMUST00000154849
ENSMUSG00000038843	35.7981	43.0267	568	41.9891	514	39.8658	541	28.4787	448	30.3326	428	31.7426	460	41.6272	30.1847	1.38017	0.464848	0.0170639	0.999939	19	17326141	17356667	-1	Gcnt1	glucosaminyl (N-acetyl) transferase 1, core 2 [Source:MGI Symbol;Acc:MGI:95676]	protein_coding	ENSMUST00000169897,ENSMUST00000174137,ENSMUST00000174236
ENSMUSG00000104443	0.95197	0.64332	8	0.448863	5	0.478536	6	0.920717	14	0.743274	10	0.792704	11	0.523573	0.818898	-1.57956	-0.659526	0.357828	0.999939	10	118860826	118863542	1	4932442E05Rik	RIKEN cDNA 4932442E05 gene [Source:MGI Symbol;Acc:MGI:1921665]	TEC	ENSMUST00000191892
ENSMUSG00000030361	2.04809	0.794689	10	0.122417	1	0.846641	11	0.603228	9	0.743274	10	0.792704	11	0.587916	0.713069	-1.57929	-0.659273	0.334335	0.999939	6	128609227	128623533	-1	Klrb1a	killer cell lectin-like receptor subfamily B member 1A [Source:MGI Symbol;Acc:MGI:107540]	protein_coding	ENSMUST00000032512,ENSMUST00000171306,ENSMUST00000203150,ENSMUST00000203275,ENSMUST00000204819
ENSMUSG00000020774	0.934023	0.189212	2	0.448863	5	0.625778	8	0.857219	13	0.53091	7	0.44805	6	0.421284	0.61206	-1.57843	-0.658491	0.516018	0.999939	11	73304992	73329596	-1	Aspa	aspartoacylase [Source:MGI Symbol;Acc:MGI:87914]	protein_coding	ENSMUST00000021119,ENSMUST00000132774,ENSMUST00000134079,ENSMUST00000141898,ENSMUST00000155630,ENSMUST00000184572
ENSMUSG00000042817	1.18849	0.264896	3	0.204029	2	0.993883	13	0.730224	11	0.672486	9	0.44805	6	0.487603	0.61692	-1.5783	-0.658376	0.488243	0.999939	5	147330741	147400489	-1	Flt3	FMS-like tyrosine kinase 3 [Source:MGI Symbol;Acc:MGI:95559]	protein_coding	ENSMUST00000049324,ENSMUST00000110549
ENSMUSG00000014503	2.45246	0.567635	7	1.18337	14	1.36199	18	1.04771	16	2.51297	35	1.41308	20	1.03766	1.65792	-1.57738	-0.657527	0.184965	0.999939	18	34409423	34442789	1	Pkd2l2	polycystic kidney disease 2-like 2 [Source:MGI Symbol;Acc:MGI:1858231]	protein_coding	ENSMUST00000014647,ENSMUST00000166156
ENSMUSG00000049670	0.984407	0.870373	11	0.693697	8	0.993883	13	1.93668	30	0.88485	12	1.34415	19	0.852651	1.38856	-1.5769	-0.657095	0.169811	0.999939	19	42074939	42086370	-1	Morn4	MORN repeat containing 4 [Source:MGI Symbol;Acc:MGI:2449568]	protein_coding	ENSMUST00000051772
ENSMUSG00000008090	3.96606	3.82207	50	4.2846	52	4.45407	60	3.01614	47	3.00849	42	3.06742	44	4.18691	3.03068	1.37872	0.463333	0.0498206	0.999939	5	108692382	108706924	1	Fgfrl1	fibroblast growth factor receptor-like 1 [Source:MGI Symbol;Acc:MGI:2150920]	protein_coding	ENSMUST00000013633,ENSMUST00000112560,ENSMUST00000196222,ENSMUST00000197255,ENSMUST00000199802
ENSMUSG00000106205	1.08647	0.49195	6	1.50981	18	1.50923	20	1.4922	23	1.66352	23	1.75774	25	1.17033	1.63782	-1.57642	-0.656655	0.187494	0.999939	5	64804014	64805735	1	C230096K16Rik	RIKEN cDNA C230096K16 gene [Source:MGI Symbol;Acc:MGI:3041194]	TEC	ENSMUST00000198074
ENSMUSG00000037972	3.70283	5.1844	68	3.46848	42	1.28837	17	4.60359	72	5.84001	82	3.27421	47	3.31375	4.5726	-1.57584	-0.656124	0.147105	0.999939	16	11066298	11074983	1	Snn	stannin [Source:MGI Symbol;Acc:MGI:1276549]	protein_coding	ENSMUST00000089011
ENSMUSG00000034664	1.12698	0.340581	4	0.448863	5	0.552157	7	1.04771	16	0.814062	11	0.379119	5	0.4472	0.746965	-1.57531	-0.655637	0.276826	0.999939	11	102453297	102470122	-1	Itga2b	integrin alpha 2b [Source:MGI Symbol;Acc:MGI:96601]	protein_coding	ENSMUST00000103086,ENSMUST00000124767,ENSMUST00000128752,ENSMUST00000130433,ENSMUST00000130757,ENSMUST00000131247,ENSMUST00000134735,ENSMUST00000145925,ENSMUST00000149519,ENSMUST00000151625
ENSMUSG00000078153	2.81791	0.567635	7	0.28564	3	0.552157	7	0.539731	8	1.168	16	0.585912	8	0.468477	0.764548	-1.57427	-0.65468	0.660706	0.999939	11	48945354	48946190	-1	Psme2b	protease (prosome, macropain) activator subunit 2B [Source:MGI Symbol;Acc:MGI:1341073]	protein_coding	ENSMUST00000104958
ENSMUSG00000048731	1.77588	1.09743	14	1.4282	17	1.50923	20	2.00018	31	1.73431	24	2.65384	38	1.34495	2.12944	-1.57408	-0.654509	0.141725	0.999939	17	26973217	27036378	1	Ggnbp1	gametogenetin binding protein 1 [Source:MGI Symbol;Acc:MGI:3055306]	protein_coding	ENSMUST00000053683,ENSMUST00000122106,ENSMUST00000133257,ENSMUST00000142141,ENSMUST00000151920,ENSMUST00000154731
ENSMUSG00000026104	139.386	154.51	2041	129.15	1582	148.751	2020	129.059	2032	101.191	1429	94.2629	1367	144.137	108.171	1.34097	0.423276	0.0339542	0.999939	1	52119440	52161865	1	Stat1	signal transducer and activator of transcription 1 [Source:MGI Symbol;Acc:MGI:103063]	protein_coding	ENSMUST00000070968,ENSMUST00000185743,ENSMUST00000186057,ENSMUST00000186186,ENSMUST00000186574,ENSMUST00000186857,ENSMUST00000188681,ENSMUST00000189075,ENSMUST00000189244,ENSMUST00000189336,ENSMUST00000189347,ENSMUST00000191435
ENSMUSG00000080896	1.63911	0.49195	6	1.59142	19	2.0982	28	1.68269	26	2.08825	29	1.82667	26	1.39386	1.86587	-1.57221	-0.652792	0.3173	0.999939	X	38969817	38969990	1	Gm14567	predicted gene 14567 [Source:MGI Symbol;Acc:MGI:3705732]	processed_pseudogene	ENSMUST00000117155
ENSMUSG00000022099	0.843168	0.64332	8	1.18337	14	0.331294	4	0.984215	15	0.88485	12	1.06843	15	0.719326	0.979164	-1.5715	-0.65214	0.246216	0.999939	14	70601263	70636048	-1	Dmtn	dematin actin binding protein [Source:MGI Symbol;Acc:MGI:99670]	protein_coding	ENSMUST00000022694,ENSMUST00000022695,ENSMUST00000110984,ENSMUST00000226543,ENSMUST00000227331,ENSMUST00000227453,ENSMUST00000228001,ENSMUST00000228009,ENSMUST00000228295,ENSMUST00000228824
ENSMUSG00000031574	1.13521	0.64332	8	0.28564	3	0.77302	10	0.539731	8	1.02643	14	1.06843	15	0.567327	0.878195	-1.57018	-0.650927	0.307777	0.999939	8	25806555	25815982	1	Star	steroidogenic acute regulatory protein [Source:MGI Symbol;Acc:MGI:102760]	protein_coding	ENSMUST00000033979,ENSMUST00000210565
ENSMUSG00000074457	2.50829	2.00564	26	2.8972	35	2.90803	39	4.60359	72	4.28267	60	3.27421	47	2.60363	4.05349	-1.57003	-0.650788	0.0651211	0.999939	3	90537254	90543151	1	S100a16	S100 calcium binding protein A16 [Source:MGI Symbol;Acc:MGI:1915110]	protein_coding	ENSMUST00000098910,ENSMUST00000098911,ENSMUST00000107331,ENSMUST00000107333,ENSMUST00000107334,ENSMUST00000107335,ENSMUST00000127008,ENSMUST00000150833
ENSMUSG00000066042	0.993242	1.09743	14	1.02014	12	0.552157	7	1.4922	23	1.09721	15	1.41308	20	0.889909	1.33416	-1.56954	-0.650338	0.128517	0.999939	4	132458731	132463921	-1	Med18	mediator complex subunit 18 [Source:MGI Symbol;Acc:MGI:1914469]	protein_coding	ENSMUST00000102567,ENSMUST00000123604
ENSMUSG00000042616	1.07494	0.49195	6	1.26498	15	0.846641	11	2.00018	31	1.02643	14	0.930566	13	0.867856	1.31906	-1.56854	-0.64942	0.241214	0.999939	4	126058565	126092195	1	Oscp1	organic solute carrier partner 1 [Source:MGI Symbol;Acc:MGI:1916308]	protein_coding	ENSMUST00000035497,ENSMUST00000129968,ENSMUST00000143712,ENSMUST00000153138
ENSMUSG00000032875	1.5597	0.567635	7	0.85692	10	0.699399	9	1.17471	18	1.02643	14	1.06843	15	0.707985	1.08985	-1.568	-0.648928	0.227337	0.999939	7	100869752	100932107	-1	Arhgef17	Rho guanine nucleotide exchange factor (GEF) 17 [Source:MGI Symbol;Acc:MGI:2673002]	protein_coding	ENSMUST00000107032,ENSMUST00000208482,ENSMUST00000208735,ENSMUST00000209041
ENSMUSG00000036412	1.33069	0.794689	10	0.938531	11	1.43561	19	1.68269	26	1.94667	27	1.27522	18	1.05628	1.63486	-1.56702	-0.648022	0.0812723	0.999939	18	60911780	60918561	1	Arsi	arylsulfatase i [Source:MGI Symbol;Acc:MGI:2670959]	protein_coding	ENSMUST00000040359
ENSMUSG00000045045	0.985784	1.32448	17	1.4282	17	0.478536	6	1.04771	16	1.80509	25	1.82667	26	1.07707	1.55982	-1.56681	-0.647827	0.323418	0.999939	19	4611785	4615667	-1	Lrfn4	leucine rich repeat and fibronectin type III domain containing 4 [Source:MGI Symbol;Acc:MGI:2385612]	protein_coding	ENSMUST00000053597,ENSMUST00000113822
ENSMUSG00000019997	3.41222	4.35187	57	3.30526	40	3.79148	51	6.69901	105	5.48607	77	5.68679	82	3.8162	5.95729	-1.5653	-0.646443	0.204026	0.999939	10	24595442	24598683	1	Ctgf	connective tissue growth factor [Source:MGI Symbol;Acc:MGI:95537]	protein_coding	ENSMUST00000020171,ENSMUST00000129142,ENSMUST00000176228
ENSMUSG00000068587	0.548095	0.113527	1	0.28564	3	0.0368105	0	0.0952466	1	0.106182	1	0.44805	6	0.145326	0.216493	-1.56219	-0.643574	0.638036	0.999939	6	40628831	40769123	1	Mgam	maltase-glucoamylase [Source:MGI Symbol;Acc:MGI:1203495]	protein_coding	ENSMUST00000071535,ENSMUST00000201148,ENSMUST00000202311,ENSMUST00000202636,ENSMUST00000202775,ENSMUST00000202779,ENSMUST00000202966
ENSMUSG00000108596	1.41751	1.02174	13	1.10175	13	0.257673	3	0.539731	8	1.45115	20	1.41308	20	0.793723	1.13466	-1.56082	-0.642307	0.351666	0.999939	7	128062683	128128160	1	Itgam	integrin alpha M [Source:MGI Symbol;Acc:MGI:96607]	protein_coding	ENSMUST00000098015,ENSMUST00000134694
ENSMUSG00000110110	0.727191	0.113527	1	0.122417	1	0.110431	1	0.222242	3	0.106182	1	0.241258	3	0.115459	0.189894	-1.5604	-0.641913	0.443091	0.999939	8	25415119	25429224	-1	Gm30978	predicted gene, 30978 [Source:MGI Symbol;Acc:MGI:5590137]	lincRNA	ENSMUST00000211581
ENSMUSG00000031379	2.06517	2.45975	32	2.40754	29	2.61354	35	4.0956	64	3.43322	48	4.17031	60	2.49361	3.89971	-1.56039	-0.641904	0.0757908	0.999939	X	164269371	164373011	1	Pir	pirin [Source:MGI Symbol;Acc:MGI:1916906]	protein_coding	ENSMUST00000033749,ENSMUST00000123343,ENSMUST00000127685,ENSMUST00000129296,ENSMUST00000145412
ENSMUSG00000021303	0.934405	0.264896	3	0.204029	2	0.184052	2	0.222242	3	0.389334	5	0.44805	6	0.217659	0.353209	-1.55973	-0.641292	0.52102	0.999939	13	13784059	13827896	1	Gng4	guanine nucleotide binding protein (G protein), gamma 4 [Source:MGI Symbol;Acc:MGI:102703]	protein_coding	ENSMUST00000021734,ENSMUST00000138783,ENSMUST00000220727
ENSMUSG00000038793	0.864122	1.17311	15	0.693697	8	0.993883	13	1.80969	28	1.59273	22	1.06843	15	0.953564	1.49028	-1.55907	-0.640684	0.138917	0.999939	1	180935022	180938400	1	Lefty1	left right determination factor 1 [Source:MGI Symbol;Acc:MGI:107405]	protein_coding	ENSMUST00000037361,ENSMUST00000132087
ENSMUSG00000085048	0.608519	0.719004	9	0.775308	9	0.920262	12	1.23821	19	1.30958	18	1.20629	17	0.804858	1.25136	-1.55885	-0.640484	0.116108	0.999939	16	3927789	3929357	-1	Gm15537	predicted gene 15537 [Source:MGI Symbol;Acc:MGI:3782985]	antisense_RNA	ENSMUST00000126677
ENSMUSG00000049916	0.71894	1.47585	19	0.204029	2	1.14112	15	0.920717	14	1.09721	15	1.41308	20	0.940335	1.14367	-1.55874	-0.640376	0.42867	0.999939	16	17113399	17125140	-1	2610318N02Rik	RIKEN cDNA 2610318N02 gene [Source:MGI Symbol;Acc:MGI:1917708]	protein_coding	ENSMUST00000093336,ENSMUST00000207116
ENSMUSG00000108942	2.39063	1.62722	21	0.0408057	0	0.257673	3	0.857219	13	0.460122	6	0.172327	2	0.6419	0.496556	-1.55828	-0.639952	0.59605	0.999939	7	19897334	19899798	1	Gm44660	predicted gene 44660 [Source:MGI Symbol;Acc:MGI:5753236]	TEC	ENSMUST00000207134
ENSMUSG00000097134	1.25541	0.567635	7	0.448863	5	0.404915	5	0.666726	10	0.814062	11	0.723773	10	0.473804	0.734854	-1.55764	-0.639359	0.399417	0.999939	10	66912489	66920258	-1	1110002J07Rik	RIKEN cDNA 1110002J07 gene [Source:MGI Symbol;Acc:MGI:1915738]	lincRNA	ENSMUST00000181710,ENSMUST00000219021
ENSMUSG00000089774	43.0223	12.2231	161	13.6699	167	12.626	171	15.0172	236	23.1831	327	23.0574	334	12.8397	20.4192	-1.55683	-0.638607	0.141944	0.999939	16	92058322	92087473	1	Slc5a3	solute carrier family 5 (inositol transporters), member 3 [Source:MGI Symbol;Acc:MGI:1858226]	protein_coding	ENSMUST00000113975,ENSMUST00000131098
ENSMUSG00000091058	1.63745	0.719004	9	1.4282	17	0.993883	13	1.3652	21	1.87588	26	1.48201	21	1.04703	1.57436	-1.55286	-0.634927	0.144992	0.999939	17	77674376	77674702	-1	Gm17538	predicted gene, 17538 [Source:MGI Symbol;Acc:MGI:4937172]	processed_pseudogene	ENSMUST00000168236
ENSMUSG00000027663	8.71422	11.3149	149	11.7112	143	9.68116	131	7.20699	113	8.88389	125	8.44402	122	10.9024	8.1783	1.33511	0.416959	0.0319136	0.999939	3	32334792	32366014	-1	Zmat3	zinc finger matrin type 3 [Source:MGI Symbol;Acc:MGI:1195270]	protein_coding	ENSMUST00000029199,ENSMUST00000139660,ENSMUST00000168566,ENSMUST00000195055
ENSMUSG00000087354	2.97181	1.17311	15	3.22365	39	4.89579	66	3.58762	56	3.22085	45	6.03145	87	3.09752	4.27997	-1.55212	-0.634239	0.171817	0.999939	16	91011249	91016743	1	4930404I05Rik	RIKEN cDNA 4930404I05 gene [Source:MGI Symbol;Acc:MGI:1914644]	processed_transcript	ENSMUST00000125902,ENSMUST00000154854
ENSMUSG00000010830	0.788123	1.2488	16	0.775308	9	0.699399	9	1.4287	22	1.66352	23	1.06843	15	0.907835	1.38688	-1.55196	-0.634092	0.158329	0.999939	15	79516408	79527739	1	Kdelr3	KDEL (Lys-Asp-Glu-Leu) endoplasmic reticulum protein retention receptor 3 [Source:MGI Symbol;Acc:MGI:2145953]	protein_coding	ENSMUST00000010974
ENSMUSG00000033157	7.7876	8.74158	115	8.12033	99	7.84063	106	6.63551	104	6.19395	87	5.68679	82	8.23418	6.17208	1.33315	0.414839	0.0460562	0.999939	16	45729725	45742955	-1	Abhd10	abhydrolase domain containing 10 [Source:MGI Symbol;Acc:MGI:2442422]	protein_coding	ENSMUST00000066983,ENSMUST00000128348,ENSMUST00000138517,ENSMUST00000143731,ENSMUST00000155741
ENSMUSG00000042284	1.38816	1.09743	14	1.34659	16	1.21475	16	1.93668	30	1.87588	26	1.82667	26	1.21959	1.87974	-1.55063	-0.632851	0.164816	0.999939	13	114953096	115101964	-1	Itga1	integrin alpha 1 [Source:MGI Symbol;Acc:MGI:96599]	protein_coding	ENSMUST00000061673,ENSMUST00000224119,ENSMUST00000224268,ENSMUST00000224493,ENSMUST00000224541,ENSMUST00000224865
ENSMUSG00000030091	4.32784	2.53544	33	3.71332	45	1.65647	22	4.1591	65	3.92873	55	3.41207	49	2.63508	3.8333	-1.55059	-0.632821	0.089094	0.999939	6	91013068	91116829	-1	Nup210	nucleoporin 210 [Source:MGI Symbol;Acc:MGI:1859555]	protein_coding	ENSMUST00000032179,ENSMUST00000113509,ENSMUST00000123340,ENSMUST00000139051,ENSMUST00000141952,ENSMUST00000142951,ENSMUST00000148397,ENSMUST00000151437,ENSMUST00000153350,ENSMUST00000203434,ENSMUST00000204740
ENSMUSG00000087178	0.766912	0.870373	11	0.204029	2	1.21475	16	1.11121	17	0.672486	9	1.13736	16	0.763049	0.973685	-1.55034	-0.632585	0.417083	0.999939	7	55962531	55980868	1	A230056P14Rik	RIKEN cDNA A230056P14 gene [Source:MGI Symbol;Acc:MGI:2444856]	processed_transcript	ENSMUST00000130189,ENSMUST00000149506
ENSMUSG00000041135	33.8601	26.149	345	24.6874	302	33.9025	460	18.5731	292	22.9707	324	21.8855	317	28.2463	21.1431	1.33294	0.414612	0.0130427	0.999939	4	16122733	16163647	-1	Ripk2	receptor (TNFRSF)-interacting serine-threonine kinase 2 [Source:MGI Symbol;Acc:MGI:1891456]	protein_coding	ENSMUST00000037035,ENSMUST00000183871
ENSMUSG00000052565	0.936698	1.2488	16	1.59142	19	0.404915	5	1.68269	26	1.30958	18	1.27522	18	1.08171	1.4225	-1.54985	-0.632129	0.212316	0.999939	13	23553262	23560686	1	Hist1h1d	histone cluster 1, H1d [Source:MGI Symbol;Acc:MGI:107502]	protein_coding	ENSMUST00000045301
ENSMUSG00000031390	0.908026	0.567635	7	1.02014	12	0.184052	2	0.603228	9	0.672486	9	0.930566	13	0.59061	0.735427	-1.54978	-0.632063	0.343877	0.999939	X	73892102	73895502	1	Avpr2	arginine vasopressin receptor 2 [Source:MGI Symbol;Acc:MGI:88123]	protein_coding	ENSMUST00000033765,ENSMUST00000101470,ENSMUST00000114395,ENSMUST00000131088
ENSMUSG00000106157	0.799729	0.567635	7	0.775308	9	1.14112	15	1.3017	20	0.88485	12	1.61987	23	0.828023	1.26881	-1.54973	-0.632014	0.194045	0.999939	3	151294126	151296641	1	4930555A03Rik	RIKEN cDNA 4930555A03 gene [Source:MGI Symbol;Acc:MGI:1922587]	lincRNA	ENSMUST00000196052,ENSMUST00000196524,ENSMUST00000196589,ENSMUST00000197810
ENSMUSG00000033233	1.22488	1.09743	14	0.612086	7	0.846641	11	1.61919	25	1.30958	18	0.999497	14	0.852051	1.30942	-1.54952	-0.63182	0.141156	0.999939	3	100922202	100936920	1	Trim45	tripartite motif-containing 45 [Source:MGI Symbol;Acc:MGI:1918187]	protein_coding	ENSMUST00000037409,ENSMUST00000094048,ENSMUST00000106980,ENSMUST00000134993
ENSMUSG00000109243	2.87128	1.62722	21	1.83626	22	2.17182	29	3.01614	47	2.15903	30	3.6878	53	1.87843	2.95432	-1.5494	-0.631713	0.250206	0.999939	7	81874204	81876520	1	Gm45867	predicted gene 45867 [Source:MGI Symbol;Acc:MGI:5804982]	TEC	ENSMUST00000208201
ENSMUSG00000032530	0.683553	0.794689	10	1.4282	17	0.625778	8	1.3017	20	1.73431	24	1.13736	16	0.949556	1.39112	-1.54819	-0.63058	0.141035	0.999939	9	121577843	121642096	-1	Lyzl4	lysozyme-like 4 [Source:MGI Symbol;Acc:MGI:1916282]	protein_coding	ENSMUST00000077706,ENSMUST00000120918,ENSMUST00000125075,ENSMUST00000213757,ENSMUST00000214592
ENSMUSG00000092528	2.36948	0.49195	6	0.530474	6	1.80371	24	2.00018	31	0.53091	7	1.61987	23	0.942046	1.38365	-1.54729	-0.629746	0.656483	0.999939	11	71242430	71285232	-1	Nlrp1c-ps	NLR family, pyrin domain containing 1C, pseudogene [Source:MGI Symbol;Acc:MGI:3582962]	transcribed_unprocessed_pseudogene	ENSMUST00000171546,ENSMUST00000174668
ENSMUSG00000025213	0.748929	0.49195	6	0.367251	4	0.478536	6	0.730224	11	0.672486	9	0.654843	9	0.445913	0.685851	-1.54582	-0.628375	0.233584	0.999939	19	45075241	45079289	1	Kazald1	Kazal-type serine peptidase inhibitor domain 1 [Source:MGI Symbol;Acc:MGI:2147606]	protein_coding	ENSMUST00000026234,ENSMUST00000111948
ENSMUSG00000051790	7.37834	3.44365	45	3.87654	47	3.93872	53	5.93704	93	6.83104	96	4.79069	69	3.75297	5.85292	-1.54563	-0.628199	0.067329	0.999939	11	69823122	69837784	-1	Nlgn2	neuroligin 2 [Source:MGI Symbol;Acc:MGI:2681835]	protein_coding	ENSMUST00000056484,ENSMUST00000108634,ENSMUST00000139893,ENSMUST00000140477
ENSMUSG00000027950	2.05921	0.264896	3	0.85692	10	1.73009	23	1.68269	26	1.168	16	0.723773	10	0.950636	1.19149	-1.54474	-0.627361	0.343296	0.999939	3	89746195	89764632	-1	Chrnb2	cholinergic receptor, nicotinic, beta polypeptide 2 (neuronal) [Source:MGI Symbol;Acc:MGI:87891]	protein_coding	ENSMUST00000029562,ENSMUST00000199372,ENSMUST00000200558
ENSMUSG00000030231	1.95518	0.946058	12	1.50981	18	2.0982	28	2.88915	45	2.22982	31	1.6888	24	1.51802	2.26926	-1.54383	-0.626513	0.240867	0.999939	6	140424054	140597110	1	Plekha5	pleckstrin homology domain containing, family A member 5 [Source:MGI Symbol;Acc:MGI:1923802]	protein_coding	ENSMUST00000087622,ENSMUST00000203012,ENSMUST00000203315,ENSMUST00000203483,ENSMUST00000203517,ENSMUST00000203774,ENSMUST00000203955,ENSMUST00000204080,ENSMUST00000204145,ENSMUST00000204528,ENSMUST00000204755,ENSMUST00000204876,ENSMUST00000205025,ENSMUST00000205026,ENSMUST00000205255,ENSMUST00000213444
ENSMUSG00000081752	4.04368	3.74639	49	5.26394	64	1.58285	21	4.41309	69	5.69843	80	4.37711	63	3.53106	4.82954	-1.54353	-0.626234	0.264826	0.999939	X	62775585	62776685	-1	Sms-ps	spermine synthase, pseudogene [Source:MGI Symbol;Acc:MGI:3705601]	processed_pseudogene	ENSMUST00000121773
ENSMUSG00000050994	0.898392	0.64332	8	0.938531	11	0.920262	12	1.4287	22	1.23879	17	1.13736	16	0.834038	1.26828	-1.54316	-0.625889	0.136332	0.999939	10	10335703	10472326	-1	Adgb	androglobin [Source:MGI Symbol;Acc:MGI:3605549]	protein_coding	ENSMUST00000045328,ENSMUST00000132573,ENSMUST00000148816,ENSMUST00000172530,ENSMUST00000179956,ENSMUST00000208717
ENSMUSG00000025646	2.45008	1.47585	19	3.14204	38	2.31906	31	4.41309	69	2.72534	38	3.13635	45	2.31232	3.42493	-1.54297	-0.625714	0.0516669	0.999939	9	109059747	109074124	-1	Atrip	ATR interacting protein [Source:MGI Symbol;Acc:MGI:1925349]	protein_coding	ENSMUST00000045011,ENSMUST00000159614,ENSMUST00000161163,ENSMUST00000161270,ENSMUST00000161521,ENSMUST00000194199
ENSMUSG00000059149	7.12714	2.98954	39	2.73398	33	2.24544	30	4.1591	65	4.28267	60	3.75673	54	2.65632	4.06617	-1.5427	-0.625456	0.276902	0.999939	1	132022806	132068062	-1	Mfsd4a	major facilitator superfamily domain containing 4A [Source:MGI Symbol;Acc:MGI:2442786]	protein_coding	ENSMUST00000046658,ENSMUST00000112365,ENSMUST00000112370,ENSMUST00000126927,ENSMUST00000144548,ENSMUST00000146267,ENSMUST00000159038,ENSMUST00000159382,ENSMUST00000160656,ENSMUST00000161864,ENSMUST00000162628,ENSMUST00000163016,ENSMUST00000189227
ENSMUSG00000020988	1.75041	1.40017	18	0.775308	9	1.80371	24	1.93668	30	1.66352	23	2.30918	33	1.3264	1.96979	-1.54256	-0.625327	0.0876338	0.999939	12	69690433	69724873	-1	L2hgdh	L-2-hydroxyglutarate dehydrogenase [Source:MGI Symbol;Acc:MGI:2384968]	protein_coding	ENSMUST00000021370,ENSMUST00000222972,ENSMUST00000223387
ENSMUSG00000022351	9.48806	6.01693	79	6.81455	83	6.00011	81	10.1279	159	9.45019	133	9.34012	135	6.2772	9.6394	-1.54209	-0.624891	0.082368	0.999939	15	59315077	59331192	1	Sqle	squalene epoxidase [Source:MGI Symbol;Acc:MGI:109296]	protein_coding	ENSMUST00000022977,ENSMUST00000100640,ENSMUST00000161953,ENSMUST00000162142
ENSMUSG00000037260	39.9749	47.2651	624	49.1709	602	41.6327	565	27.2723	429	40.243	568	37.6707	546	46.0229	35.062	1.32932	0.41069	0.0190879	0.999939	8	25944453	25976753	-1	Hgsnat	heparan-alpha-glucosaminide N-acetyltransferase [Source:MGI Symbol;Acc:MGI:1196297]	protein_coding	ENSMUST00000037609,ENSMUST00000209420,ENSMUST00000210894,ENSMUST00000211550
ENSMUSG00000074170	1.79507	2.00564	26	1.59142	19	1.58285	21	2.12717	33	3.99952	56	2.24025	32	1.72664	2.78898	-1.54176	-0.624579	0.0742315	0.999939	7	38216972	38228016	-1	Plekhf1	pleckstrin homology domain containing, family F (with FYVE domain) member 1 [Source:MGI Symbol;Acc:MGI:1919537]	protein_coding	ENSMUST00000098513
ENSMUSG00000014905	140.249	95.5519	1262	101.973	1249	105.977	1439	71.6572	1128	81.8663	1156	77.3059	1121	101.168	76.9431	1.31568	0.395808	0.0323914	0.999939	12	44205559	44210326	-1	Dnajb9	DnaJ heat shock protein family (Hsp40) member B9 [Source:MGI Symbol;Acc:MGI:1351618]	protein_coding	ENSMUST00000015049,ENSMUST00000220421
ENSMUSG00000042087	1.93899	1.2488	16	1.18337	14	1.50923	20	2.63516	41	1.168	16	2.58491	37	1.3138	2.12935	-1.54009	-0.623014	0.202511	0.999939	6	117905808	117907760	-1	4933440N22Rik	RIKEN cDNA 4933440N22 gene [Source:MGI Symbol;Acc:MGI:1921721]	TEC	ENSMUST00000035534,ENSMUST00000204444
ENSMUSG00000087440	1.41124	1.02174	13	1.4282	17	0.257673	3	0.984215	15	1.23879	17	1.06843	15	0.902539	1.09714	-1.53876	-0.621764	0.373355	0.999939	3	51276759	51278383	1	4930577N17Rik	RIKEN cDNA 4930577N17 gene [Source:MGI Symbol;Acc:MGI:1914996]	TEC	ENSMUST00000139771
ENSMUSG00000095432	3.05067	1.40017	18	0.775308	9	1.21475	16	1.61919	25	1.73431	24	1.75774	25	1.13007	1.70374	-1.53872	-0.621729	0.279588	0.999939	13	67538641	67553830	-1	Zfp748	zinc finger protein 748 [Source:MGI Symbol;Acc:MGI:1916455]	protein_coding	ENSMUST00000053289,ENSMUST00000181892
ENSMUSG00000031201	12.1982	11.9203	157	16.3631	200	14.9082	202	11.2074	176	11.2907	159	10.1673	147	14.3972	10.8884	1.30952	0.389034	0.0342181	0.999939	X	75416628	75454001	1	Brcc3	BRCA1/BRCA2-containing complex, subunit 3 [Source:MGI Symbol;Acc:MGI:2389572]	protein_coding	ENSMUST00000033544,ENSMUST00000114074,ENSMUST00000118428,ENSMUST00000124321,ENSMUST00000133781,ENSMUST00000151938,ENSMUST00000152228
ENSMUSG00000033885	52.154	47.6435	629	52.8434	647	56.8722	772	36.416	573	41.8711	591	42.5648	617	52.453	40.2839	1.30255	0.381344	0.0327396	0.999939	14	8098211	8165117	1	Pxk	PX domain containing serine/threonine kinase [Source:MGI Symbol;Acc:MGI:1289230]	protein_coding	ENSMUST00000036682,ENSMUST00000112689,ENSMUST00000224462,ENSMUST00000225616,ENSMUST00000225653,ENSMUST00000225827
ENSMUSG00000033278	2.61844	2.61112	34	2.32592	28	1.80371	24	3.65112	57	3.85794	54	2.7917	40	2.24692	3.43359	-1.53657	-0.619714	0.172571	0.999939	17	66666947	67354457	-1	Ptprm	protein tyrosine phosphatase, receptor type, M [Source:MGI Symbol;Acc:MGI:102694]	protein_coding	ENSMUST00000037974,ENSMUST00000223982,ENSMUST00000224091,ENSMUST00000224862,ENSMUST00000225074,ENSMUST00000225554,ENSMUST00000225688
ENSMUSG00000001036	2.56205	1.40017	18	2.32592	28	1.73009	23	2.82565	44	3.504	49	2.03346	29	1.81873	2.7877	-1.53647	-0.619624	0.114785	0.999939	11	61517249	61579687	-1	Epn2	epsin 2 [Source:MGI Symbol;Acc:MGI:1333766]	protein_coding	ENSMUST00000001063,ENSMUST00000108711,ENSMUST00000108712,ENSMUST00000108713,ENSMUST00000137525,ENSMUST00000141335,ENSMUST00000146455,ENSMUST00000147501,ENSMUST00000148956,ENSMUST00000151545,ENSMUST00000153984,ENSMUST00000178202,ENSMUST00000179936
ENSMUSG00000046908	6.14691	0.719004	9	1.4282	17	4.74855	64	3.01614	47	1.94667	27	3.06742	44	2.29859	2.67674	-1.53596	-0.619143	0.380492	0.999939	14	55765962	55768494	1	Ltb4r1	leukotriene B4 receptor 1 [Source:MGI Symbol;Acc:MGI:1309472]	protein_coding	ENSMUST00000057569
ENSMUSG00000038291	9.53429	10.331	136	9.26289	113	10.9327	148	6.38152	100	7.82207	110	9.68478	140	10.1755	7.96279	1.30178	0.380485	0.0479428	0.999939	8	46033261	46152159	-1	Snx25	sorting nexin 25 [Source:MGI Symbol;Acc:MGI:2142610]	protein_coding	ENSMUST00000041582,ENSMUST00000110377,ENSMUST00000110378,ENSMUST00000136097,ENSMUST00000144244,ENSMUST00000150645,ENSMUST00000170416,ENSMUST00000176410,ENSMUST00000177186
ENSMUSG00000036853	4.04018	5.48714	72	4.69266	57	3.27613	44	7.65148	120	4.91976	69	7.89258	114	4.48531	6.82127	-1.53464	-0.617904	0.0603181	0.999939	3	146117450	146141806	1	Mcoln3	mucolipin 3 [Source:MGI Symbol;Acc:MGI:1890500]	protein_coding	ENSMUST00000039450,ENSMUST00000140214,ENSMUST00000146689
ENSMUSG00000038119	0.761606	0.416266	5	1.18337	14	0.331294	4	1.17471	18	0.460122	6	0.999497	14	0.643642	0.878109	-1.53456	-0.617827	0.492995	0.999939	9	35421128	35507652	1	Cdon	cell adhesion molecule-related/down-regulated by oncogenes [Source:MGI Symbol;Acc:MGI:1926387]	protein_coding	ENSMUST00000042842,ENSMUST00000119129,ENSMUST00000127264,ENSMUST00000137200,ENSMUST00000151682,ENSMUST00000154652
ENSMUSG00000085028	1.79648	1.2488	16	1.10175	13	1.87733	25	2.12717	33	1.87588	26	2.37811	34	1.4093	2.12706	-1.53387	-0.617177	0.0800949	0.999939	2	181384250	181387586	1	Slc2a4rg-ps	Slc2a4 regulator, pseudogene [Source:MGI Symbol;Acc:MGI:3651388]	transcribed_unitary_pseudogene	ENSMUST00000127559,ENSMUST00000176590
ENSMUSG00000089753	5.22094	2.45975	32	4.69266	57	1.95096	26	4.66708	73	3.29164	46	4.99748	72	3.03445	4.31874	-1.53275	-0.616121	0.14675	0.999939	11	115010335	115016193	-1	Cd300ld2	CD300 molecule like family member D2 [Source:MGI Symbol;Acc:MGI:3649405]	protein_coding	ENSMUST00000092463,ENSMUST00000106578
ENSMUSG00000019734	1.97455	0.946058	12	1.26498	15	1.43561	19	1.80969	28	1.52194	21	2.24025	32	1.21555	1.85729	-1.53259	-0.615969	0.0797858	0.999939	7	3665790	3677553	-1	Tmc4	transmembrane channel-like gene family 4 [Source:MGI Symbol;Acc:MGI:2669035]	protein_coding	ENSMUST00000038743,ENSMUST00000121743,ENSMUST00000130689,ENSMUST00000136678,ENSMUST00000144751,ENSMUST00000145034,ENSMUST00000148313
ENSMUSG00000038552	1.27816	0.416266	5	1.34659	16	0.699399	9	0.984215	15	1.30958	18	1.06843	15	0.820751	1.12074	-1.5319	-0.61532	0.269576	0.999939	5	31292242	31296080	-1	Fndc4	fibronectin type III domain containing 4 [Source:MGI Symbol;Acc:MGI:1917195]	protein_coding	ENSMUST00000041266,ENSMUST00000172435,ENSMUST00000200845,ENSMUST00000201417,ENSMUST00000201906,ENSMUST00000202158,ENSMUST00000202615
ENSMUSG00000086914	1.21351	0.794689	10	1.10175	13	2.17182	29	2.25417	35	1.66352	23	1.82667	26	1.35609	1.91478	-1.53069	-0.614184	0.12416	0.999939	9	53667246	53681265	1	Gm16124	predicted gene 16124 [Source:MGI Symbol;Acc:MGI:3802001]	antisense_RNA	ENSMUST00000146938
ENSMUSG00000037355	4.70551	3.14091	41	2.73398	33	2.53992	34	5.30206	83	3.92873	55	3.6878	53	2.80494	4.3062	-1.53039	-0.613898	0.101127	0.999939	5	33378549	33419754	1	Uvssa	UV stimulated scaffold protein A [Source:MGI Symbol;Acc:MGI:1918351]	protein_coding	ENSMUST00000087864,ENSMUST00000200682,ENSMUST00000202046,ENSMUST00000202816
ENSMUSG00000028158	1.26819	0.719004	9	0.938531	11	0.699399	9	1.11121	17	0.814062	11	1.82667	26	0.785645	1.25065	-1.52686	-0.61057	0.21633	0.999939	3	138089854	138144968	-1	Mttp	microsomal triglyceride transfer protein [Source:MGI Symbol;Acc:MGI:106926]	protein_coding	ENSMUST00000029805,ENSMUST00000098580,ENSMUST00000197680
ENSMUSG00000079511	3.43808	1.62722	21	2.40754	29	2.90803	39	4.41309	69	1.94667	27	4.5839	66	2.31426	3.64789	-1.52649	-0.610215	0.113069	0.999939	6	83101617	83109939	1	Gm42688	predicted gene 42688 [Source:MGI Symbol;Acc:MGI:5662825]	protein_coding	ENSMUST00000101253
ENSMUSG00000048572	1.26589	1.55154	20	1.50981	18	2.02458	27	2.06368	32	2.22982	31	3.75673	54	1.69531	2.68341	-1.52639	-0.610125	0.225581	0.999939	19	24674008	24679661	1	Tmem252	transmembrane protein 252 [Source:MGI Symbol;Acc:MGI:3583948]	protein_coding	ENSMUST00000057243
ENSMUSG00000109539	1.21851	0.0378423	0	0.28564	3	0.257673	3	0.28574	4	0.106182	1	0.310189	4	0.193719	0.234037	-1.52594	-0.609698	0.684668	0.999939	7	67268906	67272242	-1	Gm44667	predicted gene 44667 [Source:MGI Symbol;Acc:MGI:5753243]	TEC	ENSMUST00000207632
ENSMUSG00000047238	0.827504	0.946058	12	0.448863	5	0.478536	6	0.984215	15	1.66352	23	0.44805	6	0.624486	1.03193	-1.5253	-0.609092	0.387193	0.999939	X	153036166	153037575	-1	Mageh1	melanoma antigen, family H, 1 [Source:MGI Symbol;Acc:MGI:1922875]	protein_coding	ENSMUST00000051484
ENSMUSG00000106099	0.51036	0.0378423	0	0.0408057	0	0.184052	2	0.158744	2	0.035394	0	0.172327	2	0.0875668	0.122155	-1.52472	-0.608547	0.666405	0.999939	3	119743208	119746446	-1	Gm42664	predicted gene 42664 [Source:MGI Symbol;Acc:MGI:5662801]	sense_intronic	ENSMUST00000199417
ENSMUSG00000021904	1.65177	2.76249	36	1.50981	18	2.4663	33	4.2861	67	2.72534	38	3.13635	45	2.2462	3.3826	-1.52472	-0.60854	0.316782	0.999939	14	31217860	31230352	1	Sema3g	sema domain, immunoglobulin domain (Ig), short basic domain, secreted, (semaphorin) 3G [Source:MGI Symbol;Acc:MGI:3041242]	protein_coding	ENSMUST00000090180
ENSMUSG00000024677	178.869	217.631	2875	215.658	2642	226.863	3081	184.874	2911	162.423	2294	162.918	2363	220.051	170.072	1.29606	0.374133	0.0449963	0.999939	19	11516512	11531256	1	Ms4a6b	membrane-spanning 4-domains, subfamily A, member 6B [Source:MGI Symbol;Acc:MGI:1917024]	protein_coding	ENSMUST00000025580,ENSMUST00000159587,ENSMUST00000161157,ENSMUST00000161283,ENSMUST00000163078
ENSMUSG00000103034	168.172	237.158	3133	241.447	2958	0.478536	6	239.037	3764	235.901	3332	1.55094	22	159.695	158.83	-1.52255	-0.606494	0.775587	0.999939	3	5750806	5751295	1	Gm8797	predicted pseudogene 8797 [Source:MGI Symbol;Acc:MGI:3643769]	protein_coding	ENSMUST00000192045
ENSMUSG00000031861	3.47145	1.62722	21	1.34659	16	1.36199	18	2.25417	35	1.66352	23	2.7917	40	1.44527	2.23646	-1.52235	-0.606297	0.10867	0.999939	8	69822429	69831102	1	Lpar2	lysophosphatidic acid receptor 2 [Source:MGI Symbol;Acc:MGI:1858422]	protein_coding	ENSMUST00000034325,ENSMUST00000164890
ENSMUSG00000021714	1.03149	1.7029	22	1.10175	13	0.77302	10	1.87318	29	1.59273	22	1.6888	24	1.19256	1.71824	-1.52234	-0.60629	0.114415	0.999939	13	104228611	104252392	1	Cenpk	centromere protein K [Source:MGI Symbol;Acc:MGI:1926210]	protein_coding	ENSMUST00000022227,ENSMUST00000070761,ENSMUST00000224098,ENSMUST00000224179,ENSMUST00000224500,ENSMUST00000224857,ENSMUST00000225557,ENSMUST00000225939
ENSMUSG00000071256	1.50397	1.2488	16	0.530474	6	1.14112	15	1.80969	28	1.23879	17	1.20629	17	0.973465	1.41825	-1.52185	-0.605828	0.263539	0.999939	17	23556769	23564226	-1	Zfp213	zinc finger protein 213 [Source:MGI Symbol;Acc:MGI:3053094]	protein_coding	ENSMUST00000095606
ENSMUSG00000097059	2.30601	2.38407	31	2.1627	26	2.02458	27	3.27013	51	3.92873	55	2.86063	41	2.19045	3.35316	-1.51939	-0.60349	0.0508715	0.999939	13	48968287	48972031	1	Fam120aos	family with sequence similarity 120A, opposite strand [Source:MGI Symbol;Acc:MGI:1915378]	lincRNA	ENSMUST00000180775
ENSMUSG00000040102	1.82454	2.08133	27	2.40754	29	1.28837	17	2.69865	42	2.79613	39	2.92956	42	1.92574	2.80811	-1.51888	-0.603007	0.0934401	0.999939	6	147091379	147112778	1	Klhl42	kelch-like 42 [Source:MGI Symbol;Acc:MGI:2444786]	protein_coding	ENSMUST00000036003,ENSMUST00000203441,ENSMUST00000203866
ENSMUSG00000021785	21.9281	24.2569	320	24.361	298	25.0679	340	19.4621	306	20.0684	283	17.6808	256	24.562	19.0704	1.28982	0.367173	0.0268546	0.999939	14	16249280	16311926	1	Ngly1	N-glycanase 1 [Source:MGI Symbol;Acc:MGI:1913276]	protein_coding	ENSMUST00000022310,ENSMUST00000143947,ENSMUST00000153109,ENSMUST00000223879,ENSMUST00000223973,ENSMUST00000224154,ENSMUST00000224656,ENSMUST00000226089
ENSMUSG00000023795	1.13162	1.32448	17	0.530474	6	0.77302	10	1.4287	22	1.45115	20	0.930566	13	0.875992	1.27014	-1.51725	-0.601456	0.16495	0.999939	17	3076578	3084183	-1	Pisd-ps2	phosphatidylserine decarboxylase, pseudogene 2 [Source:MGI Symbol;Acc:MGI:3612472]	transcribed_unprocessed_pseudogene	ENSMUST00000127960,ENSMUST00000142526,ENSMUST00000184936
ENSMUSG00000086607	1.82016	0.49195	6	0.693697	8	1.21475	16	1.3652	21	0.743274	10	1.41308	20	0.800131	1.17385	-1.51615	-0.600413	0.33216	0.999939	18	57373455	57552397	-1	4930511M06Rik	RIKEN cDNA 4930511M06 gene [Source:MGI Symbol;Acc:MGI:1922334]	processed_transcript	ENSMUST00000130696,ENSMUST00000130724,ENSMUST00000137603,ENSMUST00000151209,ENSMUST00000153884
ENSMUSG00000080316	2.46777	0.113527	1	0.775308	9	0.552157	7	0.603228	9	0.460122	6	0.585912	8	0.480331	0.549754	-1.51581	-0.600087	0.653671	0.999939	17	17827158	17843009	1	Spaca6	sperm acrosome associated 6 [Source:MGI Symbol;Acc:MGI:1922452]	protein_coding	ENSMUST00000012759,ENSMUST00000052338,ENSMUST00000133912,ENSMUST00000137228,ENSMUST00000139969,ENSMUST00000150302,ENSMUST00000154301,ENSMUST00000155293,ENSMUST00000172097,ENSMUST00000177859,ENSMUST00000178056,ENSMUST00000178408,ENSMUST00000178888,ENSMUST00000179350,ENSMUST00000226899,ENSMUST00000228490
ENSMUSG00000042842	0.851141	0.567635	7	0.693697	8	0.699399	9	0.539731	8	1.09721	15	1.6888	24	0.653577	1.10858	-1.51577	-0.600046	0.429215	0.999939	13	32965209	32979067	1	Serpinb6b	serine (or cysteine) peptidase inhibitor, clade B, member 6b [Source:MGI Symbol;Acc:MGI:894688]	protein_coding	ENSMUST00000017184,ENSMUST00000110293,ENSMUST00000164541,ENSMUST00000222967
ENSMUSG00000009566	5.37332	2.45975	32	3.5501	43	3.20251	43	5.68305	89	4.07031	57	4.10138	59	3.07079	4.61825	-1.51569	-0.599975	0.0791001	0.999939	2	32682609	32704145	-1	Fpgs	folylpolyglutamyl synthetase [Source:MGI Symbol;Acc:MGI:95576]	protein_coding	ENSMUST00000028148,ENSMUST00000123171,ENSMUST00000127812,ENSMUST00000130164,ENSMUST00000132327,ENSMUST00000142186,ENSMUST00000143743,ENSMUST00000146498,ENSMUST00000149491,ENSMUST00000156792
ENSMUSG00000022679	0.883295	0.946058	12	0.85692	10	0.920262	12	1.55569	24	1.168	16	1.41308	20	0.907747	1.37893	-1.51437	-0.598717	0.135942	0.999939	16	13903161	13949619	1	Mpv17l	Mpv17 transgene, kidney disease mutant-like [Source:MGI Symbol;Acc:MGI:2135951]	protein_coding	ENSMUST00000023360,ENSMUST00000124947,ENSMUST00000128757,ENSMUST00000141971,ENSMUST00000143697,ENSMUST00000148966,ENSMUST00000156143
ENSMUSG00000055675	6.85459	3.97344	52	5.0191	61	1.80371	24	6.06403	95	3.92873	55	4.92855	71	3.59875	4.97377	-1.51389	-0.598257	0.255702	0.999939	8	15011025	15033333	1	Kbtbd11	kelch repeat and BTB (POZ) domain containing 11 [Source:MGI Symbol;Acc:MGI:1922151]	protein_coding	ENSMUST00000069399,ENSMUST00000183471,ENSMUST00000184243,ENSMUST00000184598
ENSMUSG00000034265	62.7643	61.9479	818	69.9818	857	80.1364	1088	54.7668	862	51.0735	721	59.0392	856	70.6887	54.9599	1.28137	0.357686	0.00887958	0.999939	17	5492600	5753891	1	Zdhhc14	zinc finger, DHHC domain containing 14 [Source:MGI Symbol;Acc:MGI:2653229]	protein_coding	ENSMUST00000089185
ENSMUSG00000025515	4.32115	0.113527	1	0.28564	3	0.0368105	0	0.349238	5	0.106182	1	0.103396	1	0.145326	0.186272	-1.51303	-0.597442	0.594456	0.999939	7	141690340	141754693	1	Muc2	mucin 2 [Source:MGI Symbol;Acc:MGI:1339364]	protein_coding	ENSMUST00000026590,ENSMUST00000167366,ENSMUST00000179227,ENSMUST00000185406,ENSMUST00000185823,ENSMUST00000187789,ENSMUST00000187945,ENSMUST00000191587
ENSMUSG00000025348	4.77347	2.2327	29	3.63171	44	2.53992	34	4.41309	69	2.01746	28	7.68578	111	2.80144	4.70544	-1.51262	-0.597048	0.286241	0.999939	10	128933818	128958282	1	Itga7	integrin alpha 7 [Source:MGI Symbol;Acc:MGI:102700]	protein_coding	ENSMUST00000099112,ENSMUST00000218290,ENSMUST00000218387,ENSMUST00000219427,ENSMUST00000219897
ENSMUSG00000024521	79.2269	90.8594	1200	76.9187	942	89.6335	1217	69.3713	1092	65.8682	930	66.8284	969	85.8039	67.356	1.27072	0.345645	0.0416875	0.999939	18	66458604	66465550	1	Pmaip1	phorbol-12-myristate-13-acetate-induced protein 1 [Source:MGI Symbol;Acc:MGI:1930146]	protein_coding	ENSMUST00000025399
ENSMUSG00000040663	18.6799	5.41145	71	11.7928	144	19.4727	264	13.7473	216	15.8211	223	19.9555	289	12.2257	16.5079	-1.51017	-0.59471	0.28442	0.999939	19	4214238	4223490	1	Clcf1	cardiotrophin-like cytokine factor 1 [Source:MGI Symbol;Acc:MGI:1930088]	protein_coding	ENSMUST00000046506,ENSMUST00000126457,ENSMUST00000132305,ENSMUST00000138090
ENSMUSG00000024666	2.36227	2.15701	28	2.40754	29	2.0982	28	3.46063	54	2.79613	39	3.82566	55	2.22092	3.3608	-1.51009	-0.59463	0.0608543	0.999939	19	10570478	10577362	-1	Tmem138	transmembrane protein 138 [Source:MGI Symbol;Acc:MGI:1920232]	protein_coding	ENSMUST00000025568
ENSMUSG00000032232	10.1894	6.84946	90	10.4871	128	11.5217	156	15.3982	242	12.0693	170	15.1992	220	9.6194	14.2223	-1.50979	-0.594348	0.0626572	0.999939	9	71626509	71771602	-1	Cgnl1	cingulin-like 1 [Source:MGI Symbol;Acc:MGI:1915428]	protein_coding	ENSMUST00000072899,ENSMUST00000121322,ENSMUST00000122065,ENSMUST00000136044,ENSMUST00000146567,ENSMUST00000152224
ENSMUSG00000006235	3.85752	3.59502	47	2.48915	30	2.02458	27	5.55605	87	3.71637	52	2.92956	42	2.70292	4.06733	-1.50879	-0.593389	0.303959	0.999939	9	21958897	21963506	-1	Epor	erythropoietin receptor [Source:MGI Symbol;Acc:MGI:95408]	protein_coding	ENSMUST00000006397,ENSMUST00000213181
ENSMUSG00000041498	1.22873	2.53544	33	0.85692	10	0.920262	12	1.3652	21	2.08825	29	2.51597	36	1.43754	1.98981	-1.50868	-0.593287	0.238661	0.999939	1	136466343	136531511	1	Kif14	kinesin family member 14 [Source:MGI Symbol;Acc:MGI:1098226]	protein_coding	ENSMUST00000047817,ENSMUST00000187963,ENSMUST00000189413,ENSMUST00000193587,ENSMUST00000195274,ENSMUST00000195390,ENSMUST00000201158,ENSMUST00000201676
ENSMUSG00000049280	1.29485	0.719004	9	0.448863	5	0.846641	11	0.984215	15	1.23879	17	0.792704	11	0.671503	1.00524	-1.50802	-0.592657	0.253115	0.999939	7	108644336	108651906	-1	Olfr509	olfactory receptor 509 [Source:MGI Symbol;Acc:MGI:3030343]	protein_coding	ENSMUST00000061690,ENSMUST00000213756,ENSMUST00000214861,ENSMUST00000215075
ENSMUSG00000057234	1.39834	0.946058	12	1.02014	12	1.58285	21	1.80969	28	1.66352	23	1.75774	25	1.18302	1.74365	-1.50764	-0.592293	0.0863226	0.999939	2	109092297	109280748	-1	Mettl15	methyltransferase like 15 [Source:MGI Symbol;Acc:MGI:1924144]	protein_coding	ENSMUST00000081631,ENSMUST00000138533,ENSMUST00000145535,ENSMUST00000147376,ENSMUST00000147770
ENSMUSG00000033542	2.01471	1.55154	20	0.122417	1	0.846641	11	0.603228	9	1.02643	14	0.999497	14	0.840198	0.876384	-1.50754	-0.592192	0.550639	0.999939	6	43265582	43289320	1	Arhgef5	Rho guanine nucleotide exchange factor (GEF) 5 [Source:MGI Symbol;Acc:MGI:1858952]	protein_coding	ENSMUST00000031750,ENSMUST00000182190,ENSMUST00000182647,ENSMUST00000182752,ENSMUST00000182924,ENSMUST00000183094,ENSMUST00000183227,ENSMUST00000183313
ENSMUSG00000035354	125.718	95.7789	1265	88.834	1088	105.757	1436	65.0534	1024	88.8035	1254	76.6166	1111	96.7898	76.8245	1.26709	0.341517	0.0483976	0.999939	7	98885021	99141141	-1	Uvrag	UV radiation resistance associated gene [Source:MGI Symbol;Acc:MGI:1925860]	protein_coding	ENSMUST00000037968,ENSMUST00000207032,ENSMUST00000207919,ENSMUST00000208012,ENSMUST00000208502,ENSMUST00000208609,ENSMUST00000208992,ENSMUST00000209123
ENSMUSG00000053541	0.433178	0.0378423	0	0.122417	1	0.0368105	0	0.476233	7	0.035394	0	0.0344654	0	0.06569	0.182031	-1.50469	-0.589466	0.633292	0.999939	7	106417848	106424469	-1	Gm4759	predicted gene 4759 [Source:MGI Symbol;Acc:MGI:3647753]	unprocessed_pseudogene	ENSMUST00000183414
ENSMUSG00000046952	0.72379	0.0378423	0	0.0408057	0	0.0368105	0	0.0317489	0	0.035394	0	0.172327	2	0.0384862	0.0798233	-1.50469	-0.589466	0.647453	0.999939	17	58593659	58594843	1	Gm5815	predicted pseudogene 5815 [Source:MGI Symbol;Acc:MGI:3648184]	processed_pseudogene	ENSMUST00000050706
ENSMUSG00000102697	0.52619	0.0378423	0	0.0408057	0	0.0368105	0	0.0317489	0	0.17697	2	0.0344654	0	0.0384862	0.0810614	-1.50469	-0.589466	0.802035	0.999939	18	37143503	37187657	1	Pcdhac2	protocadherin alpha subfamily C, 2 [Source:MGI Symbol;Acc:MGI:1891443]	protein_coding	ENSMUST00000047479
ENSMUSG00000045790	0.777248	0.416266	5	0.0408057	0	0.110431	1	0.158744	2	0.247758	3	0.172327	2	0.189168	0.192943	-1.50308	-0.587919	0.624381	0.999939	5	52374651	52471521	-1	Ccdc149	coiled-coil domain containing 149 [Source:MGI Symbol;Acc:MGI:2685293]	protein_coding	ENSMUST00000059428,ENSMUST00000198008,ENSMUST00000213027
ENSMUSG00000020264	2.19311	1.92996	25	2.1627	26	2.02458	27	3.01614	47	2.51297	35	3.75673	54	2.03908	3.09528	-1.50296	-0.587803	0.125296	0.999939	11	55158470	55185077	-1	Slc36a2	solute carrier family 36 (proton/amino acid symporter), member 2 [Source:MGI Symbol;Acc:MGI:1891430]	protein_coding	ENSMUST00000039305,ENSMUST00000125560
ENSMUSG00000020658	2.64703	1.40017	18	2.24431	27	1.36199	18	2.57166	40	2.30061	32	2.37811	34	1.66882	2.41679	-1.50218	-0.587061	0.230937	0.999939	12	3962554	4038915	-1	Efr3b	EFR3 homolog B [Source:MGI Symbol;Acc:MGI:2444851]	protein_coding	ENSMUST00000111178,ENSMUST00000217677,ENSMUST00000218166,ENSMUST00000218545,ENSMUST00000219331,ENSMUST00000219797
ENSMUSG00000028391	1.71559	0.794689	10	1.18337	14	0.699399	9	1.23821	19	1.38037	19	1.27522	18	0.892484	1.29793	-1.49977	-0.58474	0.282181	0.999939	4	62448653	62470896	-1	Wdr31	WD repeat domain 31 [Source:MGI Symbol;Acc:MGI:1918604]	protein_coding	ENSMUST00000030087,ENSMUST00000107452,ENSMUST00000120095,ENSMUST00000132263,ENSMUST00000135811,ENSMUST00000146108,ENSMUST00000149281,ENSMUST00000153615,ENSMUST00000155522
ENSMUSG00000110051	3.81767	2.91386	38	0.85692	10	3.12889	42	3.07964	48	2.72534	38	3.34314	48	2.29989	3.04937	-1.49966	-0.584637	0.201874	0.999939	8	49838068	49839428	1	Gm45322	predicted gene 45322 [Source:MGI Symbol;Acc:MGI:5791158]	lincRNA	ENSMUST00000211642
ENSMUSG00000095369	1.54519	0.189212	2	0.122417	1	0.110431	1	0.158744	2	0.17697	2	0.310189	4	0.140687	0.215301	-1.49818	-0.583209	0.679275	0.999939	16	10912012	10914797	-1	Gm21859	predicted gene, 21859 [Source:MGI Symbol;Acc:MGI:5434023]	lincRNA	ENSMUST00000178424
ENSMUSG00000072809	0.907882	0.567635	7	1.50981	18	0.478536	6	0.984215	15	1.45115	20	0.930566	13	0.851994	1.12198	-1.49755	-0.582608	0.288791	0.999939	11	69057718	69060483	-1	9330160F10Rik	RIKEN cDNA 9330160F10 gene [Source:MGI Symbol;Acc:MGI:3693095]	antisense_RNA	ENSMUST00000101007
ENSMUSG00000026098	1.93115	1.02174	13	1.4282	17	1.50923	20	2.25417	35	1.30958	18	2.44704	35	1.31972	2.0036	-1.49707	-0.582139	0.261	0.999939	1	53189187	53297018	-1	Pms1	PMS1 homolog 1, mismatch repair system component [Source:MGI Symbol;Acc:MGI:1202302]	protein_coding	ENSMUST00000027267,ENSMUST00000126412,ENSMUST00000126590,ENSMUST00000128337,ENSMUST00000133358,ENSMUST00000135246,ENSMUST00000142922,ENSMUST00000188890
ENSMUSG00000104563	2.23297	0.113527	1	0.693697	8	0.552157	7	0.476233	7	0.672486	9	0.44805	6	0.453127	0.532256	-1.49641	-0.581504	0.682283	0.999939	5	59953511	59956140	-1	Gm43041	predicted gene 43041 [Source:MGI Symbol;Acc:MGI:5663178]	TEC	ENSMUST00000200022
ENSMUSG00000035365	1.1118	1.92996	25	1.34659	16	0.993883	13	2.06368	32	1.73431	24	2.37811	34	1.42348	2.0587	-1.49359	-0.578781	0.125163	0.999939	10	88091432	88146941	-1	Parpbp	PARP1 binding protein [Source:MGI Symbol;Acc:MGI:1922567]	protein_coding	ENSMUST00000048518,ENSMUST00000164121,ENSMUST00000164803,ENSMUST00000168163
ENSMUSG00000111737	0.974676	0.719004	9	0.122417	1	3.05527	41	0.857219	13	1.52194	21	0.792704	11	1.2989	1.05729	-1.49321	-0.578421	0.59755	0.999939	7	104261465	104262174	-1			antisense_RNA	ENSMUST00000217156
ENSMUSG00000090877	3555.66	5098.53	67365	3805.5	46629	4667.83	63403	7346.21	115692	6572.56	92848	6242.2	90557	4523.95	6720.32	-1.49311	-0.578321	0.514425	0.999939	17	34956436	34959238	-1	Hspa1b	heat shock protein 1B [Source:MGI Symbol;Acc:MGI:99517]	protein_coding	ENSMUST00000172753
ENSMUSG00000079334	27.194	32.4309	428	40.6017	497	42.6633	579	34.1935	538	27.9966	395	29.0543	421	38.5653	30.4148	1.2626	0.336395	0.0309858	0.999939	9	107578887	107584050	1	Nat6	N-acetyltransferase 6 [Source:MGI Symbol;Acc:MGI:1888902]	protein_coding	ENSMUST00000093785,ENSMUST00000122985,ENSMUST00000127380,ENSMUST00000130053,ENSMUST00000139274,ENSMUST00000139581,ENSMUST00000149638
ENSMUSG00000014686	1.06212	0.340581	4	1.02014	12	0.77302	10	0.730224	11	0.955638	13	1.27522	18	0.711248	0.987027	-1.49226	-0.577499	0.25647	0.999939	7	19852097	19861299	-1	Ceacam16	carcinoembryonic antigen-related cell adhesion molecule 16 [Source:MGI Symbol;Acc:MGI:2685615]	protein_coding	ENSMUST00000014830,ENSMUST00000208198
ENSMUSG00000033170	1.56389	0.49195	6	1.59142	19	1.95096	26	1.61919	25	2.01746	28	1.55094	22	1.34478	1.7292	-1.49095	-0.576232	0.358997	0.999939	15	78775138	78803042	-1	Card10	caspase recruitment domain family, member 10 [Source:MGI Symbol;Acc:MGI:2146012]	protein_coding	ENSMUST00000071115,ENSMUST00000164826,ENSMUST00000170584
ENSMUSG00000096822	0.795972	0.113527	1	0.693697	8	0.257673	3	0.793722	12	0.247758	3	0.310189	4	0.354966	0.450556	-1.49094	-0.576221	0.499182	0.999939	2	36566662	36576178	1	Olfr344	olfactory receptor 344 [Source:MGI Symbol;Acc:MGI:3030178]	protein_coding	ENSMUST00000075474,ENSMUST00000215879
ENSMUSG00000018830	1.41265	1.09743	14	1.4282	17	0.404915	5	1.61919	25	0.814062	11	1.48201	21	0.976847	1.30509	-1.49059	-0.575883	0.66772	0.999939	16	14194527	14291408	-1	Myh11	myosin, heavy polypeptide 11, smooth muscle [Source:MGI Symbol;Acc:MGI:102643]	protein_coding	ENSMUST00000090287
ENSMUSG00000031024	0.97506	0.719004	9	1.50981	18	1.28837	17	1.3652	21	1.38037	19	2.44704	35	1.17239	1.73087	-1.49047	-0.57577	0.252944	0.999939	7	109523911	109703605	-1	St5	suppression of tumorigenicity 5 [Source:MGI Symbol;Acc:MGI:108517]	protein_coding	ENSMUST00000077909,ENSMUST00000079282,ENSMUST00000084738,ENSMUST00000168005,ENSMUST00000207394,ENSMUST00000207664,ENSMUST00000207745,ENSMUST00000208557,ENSMUST00000208583,ENSMUST00000208734,ENSMUST00000208981
ENSMUSG00000036667	0.995954	1.32448	17	1.02014	12	1.43561	19	2.38117	37	1.52194	21	1.75774	25	1.26008	1.88695	-1.49024	-0.575549	0.168378	0.999939	6	42668002	42710088	-1	Tcaf1	TRPM8 channel-associated factor 1 [Source:MGI Symbol;Acc:MGI:1914665]	protein_coding	ENSMUST00000045054,ENSMUST00000045140,ENSMUST00000121083,ENSMUST00000141794,ENSMUST00000151021,ENSMUST00000152100,ENSMUST00000153952,ENSMUST00000165486
ENSMUSG00000031955	1.48203	1.17311	15	1.83626	22	1.58285	21	1.4287	22	2.58376	36	3.13635	45	1.53074	2.38294	-1.49004	-0.575352	0.168068	0.999939	8	111710474	111743809	-1	Bcar1	breast cancer anti-estrogen resistance 1 [Source:MGI Symbol;Acc:MGI:108091]	protein_coding	ENSMUST00000166232,ENSMUST00000212147,ENSMUST00000212349
ENSMUSG00000097908	1.33514	1.55154	20	1.4282	17	1.36199	18	2.57166	40	1.87588	26	2.03346	29	1.44724	2.16033	-1.48999	-0.575298	0.159433	0.999939	5	136919146	136937112	1	4933404O12Rik	RIKEN cDNA 4933404O12 gene [Source:MGI Symbol;Acc:MGI:1914002]	lincRNA	ENSMUST00000181045,ENSMUST00000181190,ENSMUST00000197095,ENSMUST00000199264
ENSMUSG00000022724	11.9923	15.4775	204	11.9561	146	12.4788	169	12.0328	189	10.2997	145	9.27119	134	13.3041	10.5346	1.26025	0.333708	0.0432822	0.999939	16	59471775	59492461	1	Riox2	ribosomal oxygenase 2 [Source:MGI Symbol;Acc:MGI:1914264]	protein_coding	ENSMUST00000023407,ENSMUST00000120667,ENSMUST00000120674,ENSMUST00000131272,ENSMUST00000138324,ENSMUST00000160571
ENSMUSG00000027495	8.40509	11.5419	152	10.3238	126	9.68116	131	8.15946	128	8.60074	121	8.23723	119	10.5156	8.33248	1.25946	0.332807	0.0448568	0.999939	2	172345565	172355749	1	Fam210b	family with sequence similarity 210, member B [Source:MGI Symbol;Acc:MGI:1914267]	protein_coding	ENSMUST00000028995
ENSMUSG00000043004	100.338	115.381	1524	118.949	1457	113.192	1537	94.4529	1487	90.7856	1282	91.7124	1330	115.841	92.317	1.25475	0.327403	0.0110529	0.999939	14	19872559	19977627	-1	Gng2	guanine nucleotide binding protein (G protein), gamma 2 [Source:MGI Symbol;Acc:MGI:102705]	protein_coding	ENSMUST00000055100,ENSMUST00000159028,ENSMUST00000159073,ENSMUST00000160013,ENSMUST00000161247,ENSMUST00000162425
ENSMUSG00000031778	1.06489	0.49195	6	0.775308	9	1.28837	17	1.55569	24	1.02643	14	0.999497	14	0.851875	1.19387	-1.48642	-0.571844	0.223785	0.999939	8	94772009	94782427	1	Cx3cl1	chemokine (C-X3-C motif) ligand 1 [Source:MGI Symbol;Acc:MGI:1097153]	protein_coding	ENSMUST00000034230,ENSMUST00000135970,ENSMUST00000150307,ENSMUST00000151783,ENSMUST00000211947,ENSMUST00000211956
ENSMUSG00000045573	2.08594	1.92996	25	1.75465	21	1.0675	14	1.74619	27	2.79613	39	2.44704	35	1.58404	2.32979	-1.48584	-0.571279	0.344447	0.999939	4	4133531	4138819	-1	Penk	preproenkephalin [Source:MGI Symbol;Acc:MGI:104629]	protein_coding	ENSMUST00000070375,ENSMUST00000133567
ENSMUSG00000073236	0.836915	1.40017	18	0.448863	5	0.920262	12	0.730224	11	1.38037	19	2.03346	29	0.923097	1.38135	-1.48524	-0.570696	0.337877	0.999939	2	153341157	153346073	-1	2500004C02Rik	RIKEN cDNA 2500004C02 gene [Source:MGI Symbol;Acc:MGI:1919576]	processed_transcript	ENSMUST00000125345,ENSMUST00000128026,ENSMUST00000139636
ENSMUSG00000032512	23.4375	22.5162	297	20.7701	254	18.3684	249	18.1286	285	15.184	214	15.8886	230	20.5516	16.4004	1.24923	0.321041	0.0458728	0.999939	9	119894878	119926587	1	Wdr48	WD repeat domain 48 [Source:MGI Symbol;Acc:MGI:1914811]	protein_coding	ENSMUST00000036561,ENSMUST00000213230,ENSMUST00000214716,ENSMUST00000215167,ENSMUST00000215307,ENSMUST00000216349,ENSMUST00000217429,ENSMUST00000217472,ENSMUST00000217492,ENSMUST00000217555
ENSMUSG00000071793	5.87007	1.55154	20	4.61104	56	2.17182	29	4.03211	63	3.504	49	3.41207	49	2.77813	3.6494	-1.48422	-0.569702	0.347391	0.999939	8	20385782	20424814	-1	2610005L07Rik	RIKEN cDNA 2610005L07 gene [Source:MGI Symbol;Acc:MGI:1914283]	transcribed_unprocessed_pseudogene	ENSMUST00000139264,ENSMUST00000140111
ENSMUSG00000102918	2.60497	2.91386	38	2.97882	36	2.24544	30	3.90511	61	5.06134	71	3.20528	46	2.7127	4.05724	-1.48368	-0.569183	0.193545	0.999939	18	37806364	37841873	1	Pcdhgc3	protocadherin gamma subfamily C, 3 [Source:MGI Symbol;Acc:MGI:1935201]	protein_coding	ENSMUST00000076807,ENSMUST00000192103,ENSMUST00000194447
ENSMUSG00000021482	21.4627	27.2086	359	20.8517	255	25.1416	341	19.0811	300	21.1302	298	18.7147	271	24.4006	19.642	1.2394	0.309644	0.0341285	0.999939	13	64275280	64312710	-1	Aaed1	AhpC/TSA antioxidant enzyme domain containing 1 [Source:MGI Symbol;Acc:MGI:1913379]	protein_coding	ENSMUST00000021938,ENSMUST00000220895,ENSMUST00000221118,ENSMUST00000221350,ENSMUST00000221399,ENSMUST00000222286,ENSMUST00000222570
ENSMUSG00000028124	54.0465	50.1411	662	63.4529	777	69.0933	938	92.7384	1460	78.4685	1108	98.4677	1428	60.8957	89.8915	-1.48276	-0.568288	0.0583417	0.999939	3	122245557	122270732	1	Gclm	glutamate-cysteine ligase, modifier subunit [Source:MGI Symbol;Acc:MGI:104995]	protein_coding	ENSMUST00000029769,ENSMUST00000137540,ENSMUST00000149983,ENSMUST00000176445,ENSMUST00000176761,ENSMUST00000178826,ENSMUST00000199699
ENSMUSG00000034930	1.69922	1.32448	17	2.48915	30	1.80371	24	2.44466	38	2.79613	39	2.7917	40	1.87245	2.6775	-1.48137	-0.566929	0.08882	0.999939	6	83135463	83152579	1	Rtkn	rhotekin [Source:MGI Symbol;Acc:MGI:107371]	protein_coding	ENSMUST00000065512,ENSMUST00000087938,ENSMUST00000121093,ENSMUST00000129316,ENSMUST00000130622,ENSMUST00000133226,ENSMUST00000135490,ENSMUST00000203183,ENSMUST00000213056
ENSMUSG00000035125	2.70704	2.61112	34	1.10175	13	2.02458	27	3.14314	49	2.3714	33	2.58491	37	1.91248	2.69981	-1.48018	-0.56577	0.181397	0.999939	6	81923669	81959915	1	Gcfc2	GC-rich sequence DNA binding factor 2 [Source:MGI Symbol;Acc:MGI:2141656]	protein_coding	ENSMUST00000043195,ENSMUST00000127949,ENSMUST00000129678,ENSMUST00000132301,ENSMUST00000147673,ENSMUST00000152996,ENSMUST00000203959,ENSMUST00000204691
ENSMUSG00000032040	15.1652	21.7593	287	19.5459	239	20.209	274	15.5887	245	17.5908	248	16.5779	240	20.5047	16.5858	1.23857	0.308673	0.0222952	0.999939	9	35124408	35176061	-1	Dcps	decapping enzyme, scavenger [Source:MGI Symbol;Acc:MGI:1916555]	protein_coding	ENSMUST00000034539,ENSMUST00000119847,ENSMUST00000155139
ENSMUSG00000040913	36.7365	49.9897	660	45.58	558	42.5897	578	35.4	557	38.1193	538	37.9464	550	46.0531	37.1552	1.23777	0.307741	0.0240397	0.999939	19	45578254	45660312	-1	Fbxw4	F-box and WD-40 domain protein 4 [Source:MGI Symbol;Acc:MGI:1354698]	protein_coding	ENSMUST00000046869,ENSMUST00000159590,ENSMUST00000160003,ENSMUST00000160018,ENSMUST00000160438,ENSMUST00000160718,ENSMUST00000161039,ENSMUST00000161556,ENSMUST00000162433,ENSMUST00000162879
ENSMUSG00000031832	8.10227	4.50324	59	5.59038	68	4.30683	58	7.52448	118	6.4771	91	7.06541	102	4.80015	7.02233	-1.4788	-0.564423	0.106133	0.999939	8	119597871	119605222	-1	Taf1c	TATA-box binding protein associated factor, RNA polymerase I, C [Source:MGI Symbol;Acc:MGI:109576]	protein_coding	ENSMUST00000093099,ENSMUST00000126547,ENSMUST00000131652,ENSMUST00000144379,ENSMUST00000147964,ENSMUST00000212929
ENSMUSG00000100862	1609	583.415	7708	1153.86	14138	1044.28	14184	1151.31	18131	1516.24	21419	1302.21	18891	927.185	1323.25	-1.47872	-0.564351	0.127861	0.999939	1	24613974	24614651	-1	Gm10925	predicted gene 10925 [Source:MGI Symbol;Acc:MGI:3809095]	unprocessed_pseudogene	ENSMUST00000189941
ENSMUSG00000106339	0.965745	1.2488	16	0.938531	11	1.50923	20	2.06368	32	1.80509	25	1.55094	22	1.23219	1.80657	-1.47867	-0.564298	0.159237	0.999939	5	16572951	16573943	1	Gm43489	predicted gene 43489 [Source:MGI Symbol;Acc:MGI:5663626]	TEC	ENSMUST00000196810
ENSMUSG00000033565	2.17497	1.47585	19	1.59142	19	1.73009	23	2.88915	45	1.87588	26	2.37811	34	1.59912	2.38105	-1.4784	-0.564039	0.11948	0.999939	15	77078991	77307004	-1	Rbfox2	RNA binding protein, fox-1 homolog (C. elegans) 2 [Source:MGI Symbol;Acc:MGI:1933973]	protein_coding	ENSMUST00000048145,ENSMUST00000111581,ENSMUST00000166610,ENSMUST00000171751,ENSMUST00000226877,ENSMUST00000227314,ENSMUST00000227533,ENSMUST00000227930,ENSMUST00000228087,ENSMUST00000228190,ENSMUST00000228253,ENSMUST00000228361,ENSMUST00000228558,ENSMUST00000228582
ENSMUSG00000020363	1.98705	0.946058	12	0.612086	7	0.846641	11	0.666726	10	1.38037	19	1.82667	26	0.801595	1.29125	-1.4783	-0.563935	0.45364	0.999939	11	49794178	49838613	1	Gfpt2	glutamine fructose-6-phosphate transaminase 2 [Source:MGI Symbol;Acc:MGI:1338883]	protein_coding	ENSMUST00000020629,ENSMUST00000130129
ENSMUSG00000056596	2.01536	1.17311	15	0.612086	7	1.0675	14	1.3652	21	1.87588	26	0.999497	14	0.950901	1.41353	-1.47797	-0.563613	0.261496	0.999939	4	133491100	133498550	-1	Trnp1	TMF1-regulated nuclear protein 1 [Source:MGI Symbol;Acc:MGI:1916789]	protein_coding	ENSMUST00000123169,ENSMUST00000125541
ENSMUSG00000032038	54.5073	53.8496	711	59.2907	726	49.5837	673	38.6384	608	49.587	700	43.8745	636	54.2413	44.0333	1.23524	0.304794	0.0444659	0.999939	9	35046576	35119268	-1	St3gal4	ST3 beta-galactoside alpha-2,3-sialyltransferase 4 [Source:MGI Symbol;Acc:MGI:1316743]	protein_coding	ENSMUST00000034537,ENSMUST00000213526,ENSMUST00000214526,ENSMUST00000215089,ENSMUST00000215463,ENSMUST00000215638,ENSMUST00000216557,ENSMUST00000217149,ENSMUST00000217542
ENSMUSG00000064220	11.0966	10.1039	133	8.03872	98	23.89	324	24.9229	392	11.4323	161	22.2302	322	14.0109	19.5284	-1.47554	-0.561241	0.184306	0.999939	3	96245497	96246082	1	Hist2h2aa1	histone cluster 2, H2aa1 [Source:MGI Symbol;Acc:MGI:96097]	protein_coding	ENSMUST00000078756
ENSMUSG00000025277	1.0034	0.946058	12	0.448863	5	0.625778	8	1.55569	24	0.743274	10	0.723773	10	0.673566	1.00758	-1.47532	-0.561032	0.467656	0.999939	14	8002902	8056763	1	Abhd6	abhydrolase domain containing 6 [Source:MGI Symbol;Acc:MGI:1913332]	protein_coding	ENSMUST00000026313,ENSMUST00000166497,ENSMUST00000225234
ENSMUSG00000042828	0.719782	0.113527	1	0.122417	1	0.257673	3	0.349238	5	0.318546	4	0.103396	1	0.164539	0.25706	-1.47488	-0.560602	0.582329	0.999939	7	128003949	128011033	1	Trim72	tripartite motif-containing 72 [Source:MGI Symbol;Acc:MGI:3612190]	protein_coding	ENSMUST00000081042,ENSMUST00000106248
ENSMUSG00000106019	1.48736	1.62722	21	1.4282	17	1.58285	21	1.87318	29	2.08825	29	3.06742	44	1.54609	2.34295	-1.47402	-0.559755	0.0812798	0.999939	3	22074412	22076142	-1	Gm43672	predicted gene 43672 [Source:MGI Symbol;Acc:MGI:5663809]	lincRNA	ENSMUST00000199072
ENSMUSG00000049659	81.4125	76.4037	1009	79.9384	979	84.4064	1146	60.4181	951	68.2042	963	66.4838	964	80.2495	65.0354	1.2348	0.304279	0.0171281	0.999939	11	20685084	20741589	-1	Aftph	aftiphilin [Source:MGI Symbol;Acc:MGI:1923012]	protein_coding	ENSMUST00000035350,ENSMUST00000134517,ENSMUST00000134841,ENSMUST00000134897,ENSMUST00000146722,ENSMUST00000176585,ENSMUST00000176782,ENSMUST00000177014,ENSMUST00000177543
ENSMUSG00000113795	0.936196	0.567635	7	0.0408057	0	0.0368105	0	0.0317489	0	0.247758	3	0.379119	5	0.215084	0.219542	-1.47395	-0.559689	0.711141	0.999939	12	116850478	116853102	-1			processed_pseudogene	ENSMUST00000220994
ENSMUSG00000103436	3.39243	1.09743	14	1.67303	20	1.50923	20	2.31767	36	1.23879	17	2.99849	43	1.42656	2.18498	-1.47378	-0.55952	0.365591	0.999939	X	7558602	7605381	-1	Gm36995	predicted gene, 36995 [Source:MGI Symbol;Acc:MGI:5610223]	processed_transcript	ENSMUST00000126170
ENSMUSG00000023882	0.834368	0.64332	8	0.612086	7	0.257673	3	0.793722	12	0.88485	12	0.44805	6	0.504359	0.708874	-1.47352	-0.559268	0.401563	0.999939	17	21423227	21435640	1	Zfp54	zinc finger protein 54 [Source:MGI Symbol;Acc:MGI:99201]	protein_coding	ENSMUST00000007884,ENSMUST00000165230,ENSMUST00000167749
ENSMUSG00000022037	2.94436	5.94125	78	2.1627	26	3.12889	42	7.0165	110	3.71637	52	4.92855	71	3.74428	5.22047	-1.47351	-0.559261	0.423267	0.999939	14	65968483	65981547	1	Clu	clusterin [Source:MGI Symbol;Acc:MGI:88423]	protein_coding	ENSMUST00000022616,ENSMUST00000127387,ENSMUST00000128539,ENSMUST00000138191,ENSMUST00000138665,ENSMUST00000144619,ENSMUST00000146990,ENSMUST00000152903,ENSMUST00000153460
ENSMUSG00000086399	0.691515	0.340581	4	0.448863	5	0.257673	3	0.603228	9	0.389334	5	0.516981	7	0.349039	0.503181	-1.47297	-0.558733	0.368331	0.999939	9	69477029	69479598	-1	Gm16144	predicted gene 16144 [Source:MGI Symbol;Acc:MGI:3801782]	antisense_RNA	ENSMUST00000131093
ENSMUSG00000018238	1.40753	0.870373	11	1.02014	12	1.14112	15	1.80969	28	1.30958	18	1.34415	19	1.01055	1.4878	-1.47263	-0.558391	0.178653	0.999939	11	53431023	53437904	1	Gdf9	growth differentiation factor 9 [Source:MGI Symbol;Acc:MGI:95692]	protein_coding	ENSMUST00000018382,ENSMUST00000145369,ENSMUST00000156037
ENSMUSG00000000776	8.37547	4.35187	57	5.42716	66	4.96942	67	7.52448	118	7.0434	99	6.99648	101	4.91615	7.18812	-1.47183	-0.557608	0.0621712	0.999939	14	70438757	70443447	-1	Polr3d	polymerase (RNA) III (DNA directed) polypeptide D [Source:MGI Symbol;Acc:MGI:1914315]	protein_coding	ENSMUST00000000793,ENSMUST00000180358,ENSMUST00000226523,ENSMUST00000226549,ENSMUST00000227748,ENSMUST00000227985
ENSMUSG00000067818	1.67465	1.92996	25	1.50981	18	2.0982	28	3.07964	48	2.15903	30	2.92956	42	1.84599	2.72274	-1.47111	-0.556907	0.321601	0.999939	2	156775420	156781658	1	Myl9	myosin, light polypeptide 9, regulatory [Source:MGI Symbol;Acc:MGI:2138915]	protein_coding	ENSMUST00000088552,ENSMUST00000131622,ENSMUST00000132985,ENSMUST00000145299
ENSMUSG00000002289	14.4645	16.6885	220	14.2412	174	15.8653	215	32.6061	513	20.9886	296	17.405	252	15.5983	23.6666	-1.47095	-0.556751	0.263266	0.999939	17	33773750	33781575	-1	Angptl4	angiopoietin-like 4 [Source:MGI Symbol;Acc:MGI:1888999]	protein_coding	ENSMUST00000002360,ENSMUST00000173869,ENSMUST00000174858,ENSMUST00000174872
ENSMUSG00000022505	0.977661	1.47585	19	1.34659	16	0.699399	9	1.4287	22	1.45115	20	2.10239	30	1.17395	1.66075	-1.47091	-0.556709	0.282055	0.999939	16	10281749	10313968	-1	Emp2	epithelial membrane protein 2 [Source:MGI Symbol;Acc:MGI:1098726]	protein_coding	ENSMUST00000078357
ENSMUSG00000110529	0.854294	0.113527	1	0.122417	1	0.257673	3	0.0952466	1	0.247758	3	0.516981	7	0.164539	0.286662	-1.47004	-0.555853	0.638156	0.999939	8	71983903	71987153	1	Gm45694	predicted gene 45694 [Source:MGI Symbol;Acc:MGI:5804809]	TEC	ENSMUST00000212022
ENSMUSG00000046402	1.28938	0.719004	9	1.50981	18	0.699399	9	1.61919	25	1.168	16	1.20629	17	0.976071	1.33116	-1.46844	-0.554282	0.294696	0.999939	9	98422961	98446575	1	Rbp1	retinol binding protein 1, cellular [Source:MGI Symbol;Acc:MGI:97876]	protein_coding	ENSMUST00000052068
ENSMUSG00000037148	61.5538	73.5276	971	79.1223	969	64.1607	871	60.8626	958	53.8343	760	60.7625	881	72.2702	58.4864	1.23257	0.301668	0.023583	0.999939	8	77250366	77517953	-1	Arhgap10	Rho GTPase activating protein 10 [Source:MGI Symbol;Acc:MGI:1925764]	protein_coding	ENSMUST00000076316,ENSMUST00000210519,ENSMUST00000210922
ENSMUSG00000042439	3.98076	2.98954	39	3.63171	44	3.64424	49	5.55605	87	4.77819	67	4.65283	67	3.42183	4.99569	-1.46669	-0.552566	0.200651	0.999939	18	65580230	65689443	1	Zfp532	zinc finger protein 532 [Source:MGI Symbol;Acc:MGI:3036282]	protein_coding	ENSMUST00000049016,ENSMUST00000169679,ENSMUST00000182140,ENSMUST00000182319,ENSMUST00000182478,ENSMUST00000182655,ENSMUST00000182684,ENSMUST00000182852,ENSMUST00000182973,ENSMUST00000182979,ENSMUST00000183157,ENSMUST00000183184,ENSMUST00000183236,ENSMUST00000183303,ENSMUST00000183319,ENSMUST00000183326
ENSMUSG00000043243	1.36674	0.49195	6	0.367251	4	1.58285	21	0.730224	11	0.814062	11	1.61987	23	0.814017	1.05472	-1.4656	-0.551493	0.366032	0.999939	8	71597648	71607936	1	Fam129c	family with sequence similarity 129, member C [Source:MGI Symbol;Acc:MGI:3686743]	protein_coding	ENSMUST00000124485,ENSMUST00000125339,ENSMUST00000125525,ENSMUST00000126559,ENSMUST00000127285,ENSMUST00000132891,ENSMUST00000141594,ENSMUST00000143662
ENSMUSG00000040596	19.2548	9.27137	122	8.77323	107	7.84063	106	11.4613	180	14.9717	211	11.7527	170	8.62841	12.7286	-1.46556	-0.551456	0.111825	0.999939	1	166384622	166409863	-1	Pogk	pogo transposable element with KRAB domain [Source:MGI Symbol;Acc:MGI:1918842]	protein_coding	ENSMUST00000127596,ENSMUST00000128861,ENSMUST00000131487,ENSMUST00000135673,ENSMUST00000148243,ENSMUST00000169324
ENSMUSG00000000194	54.4417	69.6677	920	63.0448	772	67.1055	911	56.3542	887	51.1443	722	54.6277	792	66.606	54.0421	1.2324	0.301473	0.00769249	0.999939	2	31152316	31218775	1	Gpr107	G protein-coupled receptor 107 [Source:MGI Symbol;Acc:MGI:2139054]	protein_coding	ENSMUST00000056433,ENSMUST00000127872,ENSMUST00000133207,ENSMUST00000146747,ENSMUST00000147099,ENSMUST00000149622,ENSMUST00000151991,ENSMUST00000153032,ENSMUST00000169333,ENSMUST00000172422,ENSMUST00000194084
ENSMUSG00000042213	1.26423	1.2488	16	1.18337	14	0.625778	8	1.3652	21	1.09721	15	1.8956	27	1.01931	1.45267	-1.46526	-0.551155	0.251955	0.999939	6	116264222	116330302	1	Zfand4	zinc finger, AN1-type domain 4 [Source:MGI Symbol;Acc:MGI:1914742]	protein_coding	ENSMUST00000036503,ENSMUST00000112900,ENSMUST00000220845,ENSMUST00000221069,ENSMUST00000221239,ENSMUST00000221824,ENSMUST00000222144,ENSMUST00000222494,ENSMUST00000222819,ENSMUST00000223495
ENSMUSG00000037636	1.42598	1.32448	17	1.26498	15	1.14112	15	1.23821	19	2.22982	31	2.24025	32	1.24353	1.90276	-1.46389	-0.549808	0.189632	0.999939	X	36743659	36777202	1	Slc25a43	solute carrier family 25, member 43 [Source:MGI Symbol;Acc:MGI:2684854]	protein_coding	ENSMUST00000047655,ENSMUST00000133699
ENSMUSG00000054545	2.56071	2.76249	36	1.99948	24	2.98165	40	3.27013	51	2.3714	33	6.78968	98	2.58121	4.14374	-1.46372	-0.549644	0.165907	0.999939	1	88134809	88218997	1	Ugt1a6a	UDP glucuronosyltransferase 1 family, polypeptide A6A [Source:MGI Symbol;Acc:MGI:2137698]	protein_coding	ENSMUST00000014263,ENSMUST00000113134,ENSMUST00000124852,ENSMUST00000140092
ENSMUSG00000031584	20.9092	16.0073	211	16.3631	200	21.755	295	26.6373	419	23.537	332	28.6407	415	18.0418	26.2717	-1.46359	-0.549516	0.0614249	0.999939	8	33652523	33698163	1	Gsr	glutathione reductase [Source:MGI Symbol;Acc:MGI:95804]	protein_coding	ENSMUST00000033992,ENSMUST00000149528,ENSMUST00000154745
ENSMUSG00000049526	1.87688	2.00564	26	1.18337	14	0.993883	13	2.12717	33	1.87588	26	1.82667	26	1.3943	1.94324	-1.46012	-0.546085	0.31815	0.999939	9	59518685	59539847	-1	Tmem202	transmembrane protein 202 [Source:MGI Symbol;Acc:MGI:1921143]	protein_coding	ENSMUST00000055345,ENSMUST00000214580,ENSMUST00000216061
ENSMUSG00000110350	17.0818	6.54672	86	13.9147	170	13.2886	180	11.9693	188	17.3784	245	18.1633	263	11.25	15.837	-1.45968	-0.545653	0.10888	0.999939	7	45459469	45460300	1	Gm10252	predicted gene 10252 [Source:MGI Symbol;Acc:MGI:3704292]	TEC	ENSMUST00000209541
ENSMUSG00000037058	69.6158	86.4697	1142	84.5902	1036	89.4127	1214	65.7519	1035	76.6988	1083	69.3789	1006	86.8242	70.6098	1.23203	0.301041	0.0113766	0.999939	18	35598617	35617186	1	Paip2	polyadenylate-binding protein-interacting protein 2 [Source:MGI Symbol;Acc:MGI:1915119]	protein_coding	ENSMUST00000041314,ENSMUST00000115734,ENSMUST00000115735,ENSMUST00000115736,ENSMUST00000115737,ENSMUST00000151126,ENSMUST00000152312
ENSMUSG00000087338	0.912076	0.416266	5	0.775308	9	0.625778	8	0.730224	11	0.601698	8	1.41308	20	0.605784	0.915001	-1.4592	-0.545174	0.293845	0.999939	11	88905928	88936061	1	Scpep1os	serine carboxypeptidase 1, opposite strand [Source:MGI Symbol;Acc:MGI:1921171]	antisense_RNA	ENSMUST00000139592
ENSMUSG00000015467	1.17657	0.946058	12	0.938531	11	1.58285	21	1.3652	21	1.38037	19	2.37811	34	1.15581	1.70789	-1.45799	-0.543986	0.169911	0.999939	17	34613349	34615971	-1	Egfl8	EGF-like domain 8 [Source:MGI Symbol;Acc:MGI:1932094]	protein_coding	ENSMUST00000015611,ENSMUST00000097345,ENSMUST00000166095,ENSMUST00000168327,ENSMUST00000168353,ENSMUST00000170850
ENSMUSG00000115138	0.876506	0.567635	7	1.18337	14	0.478536	6	1.23821	19	0.814062	11	0.930566	13	0.743179	0.994278	-1.45678	-0.542779	0.255429	0.999939	15	27459835	27463449	-1			lincRNA	ENSMUST00000227384
ENSMUSG00000091971	3164.46	4418.51	58380	3419.07	41894	4034.24	54797	6599.73	103936	5510.88	77850	5172.05	75032	3957.27	5760.89	-1.45595	-0.541966	0.503263	0.999939	17	34969190	34972156	-1	Hspa1a	heat shock protein 1A [Source:MGI Symbol;Acc:MGI:96244]	protein_coding	ENSMUST00000087328
ENSMUSG00000031949	0.856037	0.416266	5	1.18337	14	0.625778	8	0.730224	11	0.955638	13	1.34415	19	0.741803	1.01	-1.45553	-0.541542	0.326167	0.999939	8	111966908	111992302	-1	Adat1	adenosine deaminase, tRNA-specific 1 [Source:MGI Symbol;Acc:MGI:1353631]	protein_coding	ENSMUST00000034427,ENSMUST00000120457,ENSMUST00000139820
ENSMUSG00000003484	149.06	174.718	2308	166.283	2037	161.414	2192	138.965	2188	137.576	1943	131.417	1906	167.472	135.986	1.23127	0.300153	0.0434595	0.999939	8	71988482	72009626	-1	Cyp4f18	cytochrome P450, family 4, subfamily f, polypeptide 18 [Source:MGI Symbol;Acc:MGI:1919304]	protein_coding	ENSMUST00000003574,ENSMUST00000125448,ENSMUST00000141975
ENSMUSG00000032609	1.53039	2.61112	34	1.83626	22	1.0675	14	2.00018	31	2.51297	35	3.13635	45	1.83829	2.54983	-1.45449	-0.540513	0.154547	0.999939	9	108447636	108461581	-1	Klhdc8b	kelch domain containing 8B [Source:MGI Symbol;Acc:MGI:1925517]	protein_coding	ENSMUST00000035232,ENSMUST00000192160,ENSMUST00000192196,ENSMUST00000192210,ENSMUST00000192245,ENSMUST00000193159,ENSMUST00000193286,ENSMUST00000193331,ENSMUST00000193618,ENSMUST00000193895,ENSMUST00000193911,ENSMUST00000194559,ENSMUST00000194633,ENSMUST00000195435,ENSMUST00000195869
ENSMUSG00000032115	126.553	139.979	1849	138.046	1691	121.806	1654	100.866	1588	112.659	1591	111.565	1618	133.277	108.363	1.22906	0.297556	0.0243178	0.999939	9	44379490	44392369	1	Hyou1	hypoxia up-regulated 1 [Source:MGI Symbol;Acc:MGI:108030]	protein_coding	ENSMUST00000066601,ENSMUST00000159473,ENSMUST00000160112,ENSMUST00000160902,ENSMUST00000161147,ENSMUST00000161318,ENSMUST00000161537,ENSMUST00000162560,ENSMUST00000217019
ENSMUSG00000113725	0.835122	0.49195	6	0.612086	7	1.0675	14	1.11121	17	0.955638	13	0.930566	13	0.723847	0.999138	-1.45046	-0.536507	0.271427	0.999939	12	61990302	61991769	-1			TEC	ENSMUST00000221538
ENSMUSG00000019467	1.00264	1.40017	18	1.02014	12	0.77302	10	1.87318	29	1.23879	17	1.41308	20	1.06444	1.50835	-1.45023	-0.536283	0.378423	0.999939	10	127182525	127190083	-1	Arhgef25	Rho guanine nucleotide exchange factor (GEF) 25 [Source:MGI Symbol;Acc:MGI:1277173]	protein_coding	ENSMUST00000019611,ENSMUST00000167353,ENSMUST00000218478,ENSMUST00000218587,ENSMUST00000218654,ENSMUST00000218864,ENSMUST00000219245,ENSMUST00000219428,ENSMUST00000219587,ENSMUST00000219649,ENSMUST00000220295,ENSMUST00000222006
ENSMUSG00000040213	1.01466	1.2488	16	0.693697	8	0.846641	11	0.984215	15	1.52194	21	1.55094	22	0.929712	1.35237	-1.45014	-0.536197	0.35237	0.999939	3	142701051	142746870	1	Kyat3	kynurenine aminotransferase 3 [Source:MGI Symbol;Acc:MGI:2677849]	protein_coding	ENSMUST00000044392,ENSMUST00000106218,ENSMUST00000128096,ENSMUST00000129775,ENSMUST00000137623,ENSMUST00000196928,ENSMUST00000198957,ENSMUST00000199519
ENSMUSG00000023019	2.27411	1.92996	25	1.83626	22	1.87733	25	3.14314	49	3.15006	44	2.03346	29	1.88118	2.77555	-1.44928	-0.535339	0.105032	0.999939	15	99717515	99725005	1	Gpd1	glycerol-3-phosphate dehydrogenase 1 (soluble) [Source:MGI Symbol;Acc:MGI:95679]	protein_coding	ENSMUST00000023760,ENSMUST00000161768,ENSMUST00000162194
ENSMUSG00000028195	7.12606	10.2553	135	11.4664	140	9.75478	132	16.1602	254	12.2817	173	17.3361	251	10.4921	15.2593	-1.44819	-0.534251	0.106659	0.999939	3	145646976	145649981	-1	Cyr61	cysteine rich protein 61 [Source:MGI Symbol;Acc:MGI:88613]	protein_coding	ENSMUST00000029846
ENSMUSG00000025489	1.55566	1.09743	14	1.50981	18	2.24544	30	1.93668	30	2.3714	33	2.51597	36	1.61756	2.27468	-1.44773	-0.533788	0.204589	0.999939	7	140948958	140950291	-1	Ifitm5	interferon induced transmembrane protein 5 [Source:MGI Symbol;Acc:MGI:1934923]	protein_coding	ENSMUST00000026562
ENSMUSG00000075033	1.45331	0.567635	7	1.34659	16	1.58285	21	1.3652	21	2.01746	28	1.34415	19	1.16569	1.5756	-1.44682	-0.532889	0.386894	0.999939	16	55839953	55895279	-1	Nxpe3	neurexophilin and PC-esterase domain family, member 3 [Source:MGI Symbol;Acc:MGI:2686598]	protein_coding	ENSMUST00000099705
ENSMUSG00000020496	107.225	151.029	1995	127.763	1565	132.334	1797	106.962	1684	109.12	1541	117.975	1711	137.042	111.352	1.22849	0.29689	0.0184935	0.999939	11	58932288	58938916	-1	Rnf187	ring finger protein 187 [Source:MGI Symbol;Acc:MGI:1914224]	protein_coding	ENSMUST00000094151,ENSMUST00000217262
ENSMUSG00000022498	31.526	37.5017	495	36.1947	443	35.8902	487	28.9867	456	32.2439	455	28.1582	408	36.5289	29.7963	1.22832	0.296684	0.0114901	0.999939	16	11074911	11134650	-1	Txndc11	thioredoxin domain containing 11 [Source:MGI Symbol;Acc:MGI:1923620]	protein_coding	ENSMUST00000038424,ENSMUST00000118362,ENSMUST00000118679,ENSMUST00000131012,ENSMUST00000145225,ENSMUST00000146081,ENSMUST00000147884,ENSMUST00000148183,ENSMUST00000155221
ENSMUSG00000027803	3.28604	3.51934	46	2.81559	34	2.76079	37	4.85758	76	4.35346	61	3.89459	56	3.03191	4.36854	-1.44644	-0.532506	0.206804	0.999939	3	57455649	57575910	-1	Wwtr1	WW domain containing transcription regulator 1 [Source:MGI Symbol;Acc:MGI:1917649]	protein_coding	ENSMUST00000029380,ENSMUST00000120977
ENSMUSG00000028952	5.43022	3.97344	52	3.30526	40	3.71786	50	4.79408	75	5.69843	80	5.48	79	3.66552	5.32417	-1.44544	-0.531505	0.0674426	0.999939	4	152019774	152027671	-1	Zbtb48	zinc finger and BTB domain containing 48 [Source:MGI Symbol;Acc:MGI:2140248]	protein_coding	ENSMUST00000066715,ENSMUST00000123696,ENSMUST00000131935,ENSMUST00000136212,ENSMUST00000147895,ENSMUST00000155389,ENSMUST00000155441,ENSMUST00000156748
ENSMUSG00000105677	1.31799	1.09743	14	1.4282	17	0.846641	11	1.17471	18	1.80509	25	1.8956	27	1.12409	1.62513	-1.4452	-0.531265	0.331958	0.999939	3	105732444	105733877	-1	Gm43328	predicted gene 43328 [Source:MGI Symbol;Acc:MGI:5663465]	sense_intronic	ENSMUST00000198544
ENSMUSG00000026526	42.0698	50.9736	673	48.1099	589	43.3259	588	37.0509	583	39.8182	562	39.0493	566	47.4698	38.6395	1.22642	0.294451	0.0482231	0.999939	1	175600374	175625635	-1	Fh1	fumarate hydratase 1 [Source:MGI Symbol;Acc:MGI:95530]	protein_coding	ENSMUST00000027810,ENSMUST00000130996,ENSMUST00000133218,ENSMUST00000154956,ENSMUST00000176740
ENSMUSG00000014301	3.48272	2.08133	27	4.36621	53	4.82217	65	3.96861	62	5.34449	75	6.30717	91	3.75657	5.20676	-1.44493	-0.530996	0.252385	0.999939	16	4616464	4624988	-1	Pam16	presequence translocase-asssociated motor 16 homolog (S. cerevisiae) [Source:MGI Symbol;Acc:MGI:1913699]	protein_coding	ENSMUST00000014445,ENSMUST00000131250,ENSMUST00000139534,ENSMUST00000156889
ENSMUSG00000039349	1.33231	2.38407	31	1.4282	17	1.43561	19	2.25417	35	2.3714	33	2.7917	40	1.74929	2.47242	-1.44459	-0.530658	0.219754	0.999939	1	184871926	184883218	-1	C130074G19Rik	RIKEN cDNA C130074G19 gene [Source:MGI Symbol;Acc:MGI:2444831]	protein_coding	ENSMUST00000048308
ENSMUSG00000049811	1.71223	1.55154	20	1.83626	22	1.0675	14	2.12717	33	1.66352	23	2.51597	36	1.4851	2.10222	-1.44446	-0.530532	0.173235	0.999939	11	23007531	23030788	1	Fam161a	family with sequence similarity 161, member A [Source:MGI Symbol;Acc:MGI:1921123]	protein_coding	ENSMUST00000058269,ENSMUST00000094363,ENSMUST00000109557,ENSMUST00000151877,ENSMUST00000172602,ENSMUST00000173923,ENSMUST00000208732
ENSMUSG00000032216	8.15431	9.57411	126	7.30422	89	7.54615	102	14.0647	221	9.94571	140	11.2702	163	8.14149	11.7602	-1.44419	-0.530258	0.211954	0.999939	9	72662346	72749852	1	Nedd4	neural precursor cell expressed, developmentally down-regulated 4 [Source:MGI Symbol;Acc:MGI:97297]	protein_coding	ENSMUST00000034740,ENSMUST00000183375,ENSMUST00000183451,ENSMUST00000184020,ENSMUST00000184180,ENSMUST00000184287,ENSMUST00000184333,ENSMUST00000184386,ENSMUST00000184450,ENSMUST00000184737
ENSMUSG00000093622	1.31534	0.946058	12	1.83626	22	1.0675	14	2.12717	33	1.87588	26	1.34415	19	1.28327	1.7824	-1.44413	-0.530199	0.177052	0.999939	17	70834664	70836044	1	Gm20703	predicted gene 20703 [Source:MGI Symbol;Acc:MGI:5313150]	antisense_RNA	ENSMUST00000175668
ENSMUSG00000020900	8.15706	4.04913	53	3.79493	46	2.90803	39	6.06403	95	4.21188	59	5.13534	74	3.58403	5.13709	-1.44376	-0.52983	0.171167	0.999939	11	68691559	68816632	1	Myh10	myosin, heavy polypeptide 10, non-muscle [Source:MGI Symbol;Acc:MGI:1930780]	protein_coding	ENSMUST00000018887,ENSMUST00000092984,ENSMUST00000102611,ENSMUST00000108673,ENSMUST00000124006,ENSMUST00000139059,ENSMUST00000141558,ENSMUST00000143032,ENSMUST00000145408,ENSMUST00000155765
ENSMUSG00000114689	0.936051	0.64332	8	1.26498	15	1.43561	19	1.17471	18	1.80509	25	1.6888	24	1.11464	1.5562	-1.44336	-0.529433	0.313508	0.999939	13	98713074	98716510	-1			lincRNA	ENSMUST00000224536
ENSMUSG00000040652	52.9135	63.1588	834	70.5531	864	62.0993	843	48.417	762	55.6747	786	56.0063	812	65.2704	53.366	1.22391	0.291494	0.0199883	0.999939	9	65668001	65690300	1	Oaz2	ornithine decarboxylase antizyme 2 [Source:MGI Symbol;Acc:MGI:109492]	protein_coding	ENSMUST00000046490,ENSMUST00000128664,ENSMUST00000128928,ENSMUST00000136166,ENSMUST00000137696,ENSMUST00000153700,ENSMUST00000154502
ENSMUSG00000032579	4.53913	4.12481	54	5.34555	65	4.01234	54	6.38152	100	5.62764	79	7.2722	105	4.49423	6.42712	-1.44219	-0.528262	0.0866477	0.999939	9	107327084	107338350	-1	Hemk1	HemK methyltransferase family member 1 [Source:MGI Symbol;Acc:MGI:1916786]	protein_coding	ENSMUST00000035196,ENSMUST00000118051,ENSMUST00000128396,ENSMUST00000128895,ENSMUST00000148165,ENSMUST00000194260,ENSMUST00000194735
ENSMUSG00000043467	2.93569	1.77859	23	1.18337	14	1.95096	26	2.82565	44	1.73431	24	2.51597	36	1.63764	2.35864	-1.44156	-0.527629	0.226489	0.999939	1	161002922	161034849	-1	Zbtb37	zinc finger and BTB domain containing 37 [Source:MGI Symbol;Acc:MGI:2444467]	protein_coding	ENSMUST00000159250,ENSMUST00000160056,ENSMUST00000162226,ENSMUST00000163079,ENSMUST00000171748,ENSMUST00000172044,ENSMUST00000177003
ENSMUSG00000024238	4.75251	1.85427	24	1.99948	24	2.76079	37	3.46063	54	2.44219	34	3.61887	52	2.20485	3.17389	-1.441	-0.52707	0.244018	0.999939	18	5591860	5775467	1	Zeb1	zinc finger E-box binding homeobox 1 [Source:MGI Symbol;Acc:MGI:1344313]	protein_coding	ENSMUST00000025081,ENSMUST00000159390,ENSMUST00000159477,ENSMUST00000160522,ENSMUST00000160910,ENSMUST00000161295,ENSMUST00000162892,ENSMUST00000175739,ENSMUST00000175925,ENSMUST00000177030,ENSMUST00000177070,ENSMUST00000224200
ENSMUSG00000049744	43.9498	44.2377	584	37.2556	456	40.7492	553	33.6855	530	33.4473	472	32.6387	473	40.7475	33.2572	1.22284	0.290239	0.0314481	0.999939	2	43748824	44395953	1	Arhgap15	Rho GTPase activating protein 15 [Source:MGI Symbol;Acc:MGI:1923367]	protein_coding	ENSMUST00000055776,ENSMUST00000112822,ENSMUST00000112824,ENSMUST00000128630,ENSMUST00000140528
ENSMUSG00000050860	9.95273	8.59021	113	6.81455	83	7.47253	101	10.5089	165	13.4851	190	9.34012	135	7.62576	11.1114	-1.44074	-0.526808	0.0870502	0.999939	11	95824499	95832140	1	Phospho1	phosphatase, orphan 1 [Source:MGI Symbol;Acc:MGI:2447348]	protein_coding	ENSMUST00000054173,ENSMUST00000150134,ENSMUST00000176538
ENSMUSG00000028885	7.07188	2.61112	34	1.91787	23	3.05527	41	4.2861	67	4.07031	57	2.65384	38	2.52809	3.67008	-1.44028	-0.526351	0.324174	0.999939	4	132732966	132757252	-1	Smpdl3b	sphingomyelin phosphodiesterase, acid-like 3B [Source:MGI Symbol;Acc:MGI:1916022]	protein_coding	ENSMUST00000030709
ENSMUSG00000034936	9.22945	4.57892	60	5.26394	64	8.13512	110	10.6994	168	6.83104	96	7.96151	115	5.99266	8.49731	-1.43973	-0.525795	0.239173	0.999939	11	101665541	101667832	1	Arl4d	ADP-ribosylation factor-like 4D [Source:MGI Symbol;Acc:MGI:1933155]	protein_coding	ENSMUST00000039388
ENSMUSG00000016756	13.7958	5.1844	68	4.2846	52	3.71786	50	6.69901	105	6.12316	86	5.96251	86	4.39562	6.26156	-1.43968	-0.525745	0.287402	0.999939	13	24327404	24477377	1	Cmah	cytidine monophospho-N-acetylneuraminic acid hydroxylase [Source:MGI Symbol;Acc:MGI:103227]	protein_coding	ENSMUST00000050859,ENSMUST00000110391,ENSMUST00000131691,ENSMUST00000142882,ENSMUST00000144621,ENSMUST00000167746,ENSMUST00000224657,ENSMUST00000224819,ENSMUST00000224953,ENSMUST00000225046
ENSMUSG00000086695	2.23525	0.416266	5	0.28564	3	0.77302	10	0.920717	14	0.672486	9	0.44805	6	0.491642	0.680418	-1.43861	-0.524675	0.713986	0.999939	X	169985801	169986939	-1	Gm15247	predicted gene 15247 [Source:MGI Symbol;Acc:MGI:3705183]	antisense_RNA	ENSMUST00000124513
ENSMUSG00000004698	14.6676	8.43884	111	10.7319	131	7.17804	97	12.6678	199	12.7772	180	11.7527	170	8.78293	12.3992	-1.43829	-0.524356	0.0868062	0.999939	12	34047580	34917095	-1	Hdac9	histone deacetylase 9 [Source:MGI Symbol;Acc:MGI:1931221]	protein_coding	ENSMUST00000110819,ENSMUST00000209463,ENSMUST00000209667,ENSMUST00000209750,ENSMUST00000209902,ENSMUST00000209990,ENSMUST00000210724,ENSMUST00000211107,ENSMUST00000211632,ENSMUST00000211752
ENSMUSG00000034751	2.6273	0.946058	12	2.08109	25	3.05527	41	2.25417	35	2.51297	35	3.20528	46	2.02747	2.65748	-1.43816	-0.524228	0.316044	0.999939	13	102732486	103334497	-1	Mast4	microtubule associated serine/threonine kinase family member 4 [Source:MGI Symbol;Acc:MGI:1918885]	protein_coding	ENSMUST00000099202,ENSMUST00000164111,ENSMUST00000164211,ENSMUST00000166336,ENSMUST00000166726,ENSMUST00000166867,ENSMUST00000167058,ENSMUST00000167462,ENSMUST00000168226,ENSMUST00000169605,ENSMUST00000171358,ENSMUST00000171791,ENSMUST00000172264,ENSMUST00000185314,ENSMUST00000185947,ENSMUST00000187024,ENSMUST00000191417,ENSMUST00000194446,ENSMUST00000211607
ENSMUSG00000028127	21.7031	27.9655	369	30.5635	374	26.0986	354	23.5259	370	23.4662	331	22.0234	319	28.2092	23.0052	1.22283	0.29022	0.0445455	0.999939	3	121758774	121815302	-1	Abcd3	ATP-binding cassette, sub-family D (ALD), member 3 [Source:MGI Symbol;Acc:MGI:1349216]	protein_coding	ENSMUST00000029770,ENSMUST00000195965,ENSMUST00000196340,ENSMUST00000197383,ENSMUST00000197662,ENSMUST00000199593
ENSMUSG00000080875	3.02179	2.83817	37	1.4282	17	4.15958	56	5.81004	91	2.22982	31	3.89459	56	2.80865	3.97815	-1.437	-0.523063	0.62716	0.999939	5	9260935	9261388	-1	Gm7332	predicted gene 7332 [Source:MGI Symbol;Acc:MGI:3643344]	processed_pseudogene	ENSMUST00000118351
ENSMUSG00000019214	3.25781	3.82207	50	3.71332	45	2.0982	28	4.41309	69	5.13213	72	3.82566	55	3.2112	4.45696	-1.43644	-0.522499	0.0982117	0.999939	17	25718926	25727419	-1	Chtf18	CTF18, chromosome transmission fidelity factor 18 [Source:MGI Symbol;Acc:MGI:2384887]	protein_coding	ENSMUST00000048054,ENSMUST00000167940,ENSMUST00000168060,ENSMUST00000168914,ENSMUST00000169767,ENSMUST00000170070,ENSMUST00000170575
ENSMUSG00000049624	27.3822	43.0267	568	38.3166	469	30.5895	415	29.4947	464	31.6068	446	29.8126	432	37.3109	30.3047	1.21932	0.286076	0.0446762	0.999939	9	78536488	78588041	-1	Slc17a5	solute carrier family 17 (anion/sugar transporter), member 5 [Source:MGI Symbol;Acc:MGI:1924105]	protein_coding	ENSMUST00000052441,ENSMUST00000117645,ENSMUST00000119213
ENSMUSG00000015839	628.621	563.888	7450	568.056	6960	620.882	8433	453.215	7137	493.994	6978	497.508	7217	584.276	481.572	1.21298	0.278555	0.0464781	0.999939	2	75675513	75704641	-1	Nfe2l2	nuclear factor, erythroid derived 2, like 2 [Source:MGI Symbol;Acc:MGI:108420]	protein_coding	ENSMUST00000102672,ENSMUST00000152371
ENSMUSG00000028111	80.3939	81.8529	1081	91.2007	1117	63.13	857	76.61	1206	137.152	1937	132.519	1922	78.7279	115.427	-1.43588	-0.521937	0.296158	0.999939	3	95499256	95509362	1	Ctsk	cathepsin K [Source:MGI Symbol;Acc:MGI:107823]	protein_coding	ENSMUST00000015664
ENSMUSG00000030782	1.41601	1.32448	17	1.34659	16	0.920262	12	2.19067	34	1.59273	22	1.34415	19	1.19711	1.70918	-1.43556	-0.521613	0.175143	0.999939	7	128246812	128255699	1	Tgfb1i1	transforming growth factor beta 1 induced transcript 1 [Source:MGI Symbol;Acc:MGI:102784]	protein_coding	ENSMUST00000070656,ENSMUST00000163553,ENSMUST00000163609,ENSMUST00000164710,ENSMUST00000165667,ENSMUST00000166755,ENSMUST00000167965,ENSMUST00000168825,ENSMUST00000169919,ENSMUST00000170115,ENSMUST00000171888,ENSMUST00000205654,ENSMUST00000206691
ENSMUSG00000015981	0.663562	0.113527	1	0.122417	1	0.404915	5	0.28574	4	0.247758	3	0.241258	3	0.21362	0.258252	-1.43544	-0.521491	0.619713	0.999939	7	139103638	139213307	-1	Stk32c	serine/threonine kinase 32C [Source:MGI Symbol;Acc:MGI:2385336]	protein_coding	ENSMUST00000016125,ENSMUST00000165870
ENSMUSG00000019842	1.55459	1.62722	21	0.938531	11	2.24544	30	2.19067	34	1.80509	25	2.65384	38	1.60373	2.21653	-1.43507	-0.521125	0.143496	0.999939	10	39612934	39655307	1	Traf3ip2	TRAF3 interacting protein 2 [Source:MGI Symbol;Acc:MGI:2143599]	protein_coding	ENSMUST00000019987,ENSMUST00000129693,ENSMUST00000131629,ENSMUST00000155945,ENSMUST00000156016
ENSMUSG00000020674	2.73979	3.36797	44	4.77427	58	4.15958	56	6.25453	98	4.91976	69	6.30717	91	4.10061	5.82715	-1.4349	-0.520953	0.264232	0.999939	12	29937608	30017658	1	Pxdn	peroxidasin [Source:MGI Symbol;Acc:MGI:1916925]	protein_coding	ENSMUST00000118321,ENSMUST00000122328,ENSMUST00000126233,ENSMUST00000137316,ENSMUST00000155190,ENSMUST00000155318,ENSMUST00000218620,ENSMUST00000220271
ENSMUSG00000084911	0.835805	0.719004	9	0.530474	6	0.184052	2	0.603228	9	0.88485	12	0.379119	5	0.477844	0.622399	-1.43416	-0.520206	0.560859	0.999939	9	97085326	97088610	1	Gm16185	predicted gene 16185 [Source:MGI Symbol;Acc:MGI:3802169]	antisense_RNA	ENSMUST00000125071
ENSMUSG00000040430	62.7143	52.4873	693	64.5138	790	60.995	828	48.417	762	47.7465	674	50.1472	727	59.332	48.7702	1.212	0.277388	0.0400618	0.999939	11	107207892	107470699	-1	Pitpnc1	phosphatidylinositol transfer protein, cytoplasmic 1 [Source:MGI Symbol;Acc:MGI:1919045]	protein_coding	ENSMUST00000040380,ENSMUST00000103064,ENSMUST00000134763,ENSMUST00000146680
ENSMUSG00000001493	0.989998	0.946058	12	0.693697	8	0.478536	6	1.17471	18	0.672486	9	1.13736	16	0.706097	0.994851	-1.43359	-0.51963	0.507394	0.999939	11	101877510	101894374	-1	Meox1	mesenchyme homeobox 1 [Source:MGI Symbol;Acc:MGI:103220]	protein_coding	ENSMUST00000057054
ENSMUSG00000060568	2.47429	1.55154	20	1.75465	21	2.02458	27	3.20664	50	2.3714	33	2.10239	30	1.77692	2.56014	-1.43352	-0.519566	0.325955	0.999939	1	167001417	167091302	1	Fam78b	family with sequence similarity 78, member B [Source:MGI Symbol;Acc:MGI:2443050]	protein_coding	ENSMUST00000122929,ENSMUST00000126198,ENSMUST00000128373,ENSMUST00000156025,ENSMUST00000165874,ENSMUST00000190081
ENSMUSG00000106678	1.27333	0.113527	1	0.367251	4	0.552157	7	0.412735	6	0.247758	3	0.654843	9	0.344312	0.438445	-1.43232	-0.518356	0.450176	0.999939	5	34487314	34489722	1	Gm43457	predicted gene 43457 [Source:MGI Symbol;Acc:MGI:5663594]	TEC	ENSMUST00000200867
ENSMUSG00000084372	1.03432	0.264896	3	0.204029	2	0.257673	3	0.412735	6	0.318546	4	0.310189	4	0.242199	0.347157	-1.43197	-0.517999	0.648104	0.999939	2	123273924	123274211	1	Gm13988	predicted gene 13988 [Source:MGI Symbol;Acc:MGI:3651685]	processed_pseudogene	ENSMUST00000119363
ENSMUSG00000097820	5.729	4.73029	62	5.7536	70	10.6382	144	7.71497	121	9.45019	133	12.0284	174	7.04071	9.7312	-1.43183	-0.517861	0.234872	0.999939	9	121754662	121759943	-1	E530011L22Rik	RIKEN cDNA E530011L22 gene [Source:MGI Symbol;Acc:MGI:2443770]	antisense_RNA	ENSMUST00000181325,ENSMUST00000216791
ENSMUSG00000027134	2.41302	2.08133	27	3.87654	47	2.24544	30	4.34959	68	3.43322	48	3.41207	49	2.73444	3.73163	-1.43164	-0.517665	0.128228	0.999939	2	112239468	112247111	1	Lpcat4	lysophosphatidylcholine acyltransferase 4 [Source:MGI Symbol;Acc:MGI:2138993]	protein_coding	ENSMUST00000028554,ENSMUST00000129503,ENSMUST00000132314,ENSMUST00000136219
ENSMUSG00000097944	0.862859	0.49195	6	1.18337	14	1.21475	16	1.17471	18	1.30958	18	1.34415	19	0.963354	1.27615	-1.43146	-0.517491	0.261998	0.999939	8	120101582	120103904	1	A130014A01Rik	RIKEN cDNA A130014A01 gene [Source:MGI Symbol;Acc:MGI:3028043]	bidirectional_promoter_lncRNA	ENSMUST00000183021
ENSMUSG00000111521	1.9532	0.719004	9	0.85692	10	1.80371	24	2.19067	34	1.59273	22	0.930566	13	1.12655	1.57132	-1.43106	-0.51708	0.268065	0.999939	9	45930112	45933738	1			antisense_RNA	ENSMUST00000213634,ENSMUST00000213884
ENSMUSG00000037674	16.6754	7.22788	95	6.32488	77	9.46029	128	10.6994	168	11.0783	156	10.8566	157	7.67102	10.8781	-1.43048	-0.516498	0.103027	0.999939	9	72532240	72622937	1	Rfx7	regulatory factor X, 7 [Source:MGI Symbol;Acc:MGI:2442675]	protein_coding	ENSMUST00000093820,ENSMUST00000163401,ENSMUST00000183372,ENSMUST00000183601,ENSMUST00000184015,ENSMUST00000184851,ENSMUST00000185177
ENSMUSG00000068854	3.39726	3.06523	40	1.67303	20	3.497	47	3.90511	61	3.504	49	3.96352	57	2.74509	3.79088	-1.4303	-0.516316	0.128927	0.999939	3	96221119	96223738	1	Hist2h2be	histone cluster 2, H2be [Source:MGI Symbol;Acc:MGI:2448415]	protein_coding	ENSMUST00000090781
ENSMUSG00000049823	2.59091	2.00564	26	2.81559	34	1.73009	23	3.96861	62	2.51297	35	2.72277	39	2.18378	3.06812	-1.42858	-0.514581	0.162063	0.999939	17	34879483	34896867	1	Zbtb12	zinc finger and BTB domain containing 12 [Source:MGI Symbol;Acc:MGI:88133]	protein_coding	ENSMUST00000052778,ENSMUST00000173093
ENSMUSG00000024978	1.57293	1.92996	25	1.50981	18	1.0675	14	2.00018	31	1.73431	24	2.58491	37	1.50242	2.10646	-1.4284	-0.514401	0.279208	0.999939	19	55069734	55099451	-1	Gpam	glycerol-3-phosphate acyltransferase, mitochondrial [Source:MGI Symbol;Acc:MGI:109162]	protein_coding	ENSMUST00000061856
ENSMUSG00000038074	0.97032	0.946058	12	1.18337	14	0.846641	11	2.50816	39	1.30958	18	0.792704	11	0.992022	1.53681	-1.42804	-0.514041	0.369215	0.999939	6	54577604	54597308	-1	Fkbp14	FK506 binding protein 14 [Source:MGI Symbol;Acc:MGI:2387639]	protein_coding	ENSMUST00000046520,ENSMUST00000117375,ENSMUST00000123832,ENSMUST00000141757,ENSMUST00000143312,ENSMUST00000154907,ENSMUST00000155047
ENSMUSG00000056054	5.15366	1.02174	13	0.693697	8	1.0675	14	1.23821	19	1.168	16	1.55094	22	0.927648	1.31905	-1.42664	-0.512618	0.828829	0.999939	3	90668978	90670035	1	S100a8	S100 calcium binding protein A8 (calgranulin A) [Source:MGI Symbol;Acc:MGI:88244]	protein_coding	ENSMUST00000069927,ENSMUST00000198156
ENSMUSG00000109357	2.4233	1.77859	23	3.46848	42	3.20251	43	4.1591	65	2.9377	41	4.5839	66	2.81653	3.89357	-1.42643	-0.512409	0.410956	0.999939	7	118688545	118688773	1	Gm45236	predicted gene 45236 [Source:MGI Symbol;Acc:MGI:5753812]	TEC	ENSMUST00000208632
ENSMUSG00000004127	3.59621	2.30838	30	3.38687	41	2.24544	30	3.77812	59	3.43322	48	3.82566	55	2.6469	3.679	-1.42557	-0.51154	0.0721957	0.999939	3	138143448	138159821	1	Trmt10a	tRNA methyltransferase 10A [Source:MGI Symbol;Acc:MGI:1920421]	protein_coding	ENSMUST00000040321,ENSMUST00000159481,ENSMUST00000159622,ENSMUST00000161141,ENSMUST00000161791,ENSMUST00000162864
ENSMUSG00000078816	6.44512	0.416266	5	1.18337	14	1.36199	18	0.730224	11	1.45115	20	1.8956	27	0.987206	1.35899	-1.42492	-0.510881	0.496512	0.999939	7	3289179	3331099	1	Prkcg	protein kinase C, gamma [Source:MGI Symbol;Acc:MGI:97597]	protein_coding	ENSMUST00000100301,ENSMUST00000172109,ENSMUST00000203081,ENSMUST00000203454,ENSMUST00000203600
ENSMUSG00000027438	0.944825	0.719004	9	0.693697	8	0.699399	9	1.11121	17	0.601698	8	1.48201	21	0.704033	1.06497	-1.42438	-0.510339	0.355375	0.999939	2	148693985	148732467	-1	Napb	N-ethylmaleimide sensitive fusion protein attachment protein beta [Source:MGI Symbol;Acc:MGI:104562]	protein_coding	ENSMUST00000028926,ENSMUST00000136513,ENSMUST00000140647
ENSMUSG00000033871	2.48738	2.15701	28	2.1627	26	2.17182	29	3.46063	54	2.30061	32	3.61887	52	2.16384	3.1267	-1.42396	-0.50991	0.0972457	0.999939	18	61298136	61400431	-1	Ppargc1b	peroxisome proliferative activated receptor, gamma, coactivator 1 beta [Source:MGI Symbol;Acc:MGI:2444934]	protein_coding	ENSMUST00000063307,ENSMUST00000075299,ENSMUST00000142134
ENSMUSG00000024658	0.629147	0.113527	1	0.0408057	0	0.331294	4	0.0317489	0	0.318546	4	0.516981	7	0.161876	0.289092	-1.42379	-0.509735	0.706833	0.999939	19	9135157	9279175	1	Gm9750	predicted gene 9750 [Source:MGI Symbol;Acc:MGI:3642669]	processed_transcript	ENSMUST00000142025
ENSMUSG00000097572	1.55785	1.32448	17	0.938531	11	0.920262	12	1.61919	25	1.02643	14	1.96453	28	1.06109	1.53672	-1.42374	-0.509682	0.330539	0.999939	9	122295869	122310928	-1	Gm26797	predicted gene, 26797 [Source:MGI Symbol;Acc:MGI:5477291]	lincRNA	ENSMUST00000180685,ENSMUST00000213132,ENSMUST00000216452
ENSMUSG00000032845	6.8422	2.68681	35	2.48915	30	3.27613	44	2.95264	46	4.1411	58	5.34214	77	2.81736	4.14529	-1.42318	-0.509121	0.159624	0.999939	18	65265529	65393888	-1	Alpk2	alpha-kinase 2 [Source:MGI Symbol;Acc:MGI:2449492]	protein_coding	ENSMUST00000035548,ENSMUST00000141250,ENSMUST00000182629
ENSMUSG00000016918	1.16179	1.92996	25	1.83626	22	0.993883	13	2.19067	34	2.01746	28	2.24025	32	1.5867	2.14946	-1.42314	-0.509082	0.257432	0.999939	1	12692277	12861192	1	Sulf1	sulfatase 1 [Source:MGI Symbol;Acc:MGI:2138563]	protein_coding	ENSMUST00000088585,ENSMUST00000177608,ENSMUST00000180062,ENSMUST00000185780,ENSMUST00000186051,ENSMUST00000186405,ENSMUST00000186674,ENSMUST00000187376,ENSMUST00000189447,ENSMUST00000189541
ENSMUSG00000038264	3.52239	3.06523	40	4.03976	49	4.08596	55	4.54009	71	5.55686	78	5.82465	84	3.73032	5.3072	-1.42309	-0.509031	0.0689898	0.999939	9	57940112	57962865	1	Sema7a	sema domain, immunoglobulin domain (Ig), and GPI membrane anchor, (semaphorin) 7A [Source:MGI Symbol;Acc:MGI:1306826]	protein_coding	ENSMUST00000043059,ENSMUST00000214314
ENSMUSG00000032420	2.20687	2.38407	31	3.06043	37	3.57062	48	3.96861	62	4.35346	61	4.37711	63	3.00504	4.23306	-1.42294	-0.508877	0.0688854	0.999939	9	88327197	88372092	1	Nt5e	5' nucleotidase, ecto [Source:MGI Symbol;Acc:MGI:99782]	protein_coding	ENSMUST00000034992,ENSMUST00000186789,ENSMUST00000187166,ENSMUST00000217134
ENSMUSG00000024136	0.842412	0.416266	5	0.28564	3	0.404915	5	0.412735	6	0.672486	9	0.516981	7	0.36894	0.534067	-1.4229	-0.508837	0.34028	0.999939	17	24440081	24443105	-1	Dnase1l2	deoxyribonuclease 1-like 2 [Source:MGI Symbol;Acc:MGI:1913955]	protein_coding	ENSMUST00000088506,ENSMUST00000119932,ENSMUST00000129401,ENSMUST00000148820,ENSMUST00000153858,ENSMUST00000154675
ENSMUSG00000033191	3.56256	5.94125	78	4.44782	54	6.07373	82	7.27049	114	8.60074	121	7.54792	109	5.4876	7.80638	-1.42285	-0.508786	0.168855	0.999939	4	118471191	118490061	-1	Tie1	tyrosine kinase with immunoglobulin-like and EGF-like domains 1 [Source:MGI Symbol;Acc:MGI:99906]	protein_coding	ENSMUST00000047421,ENSMUST00000153286,ENSMUST00000184261
ENSMUSG00000086859	4.50043	4.65461	61	3.63171	44	5.19028	70	7.20699	113	4.77819	67	7.34113	106	4.4922	6.4421	-1.42211	-0.508035	0.146498	0.999939	11	117076790	117078955	1	Snhg20	small nucleolar RNA host gene 20 [Source:MGI Symbol;Acc:MGI:1924222]	lincRNA	ENSMUST00000145438,ENSMUST00000149822,ENSMUST00000182811
ENSMUSG00000038204	1.22727	1.92996	25	1.4282	17	0.699399	9	1.61919	25	2.08825	29	1.61987	23	1.35252	1.77577	-1.42186	-0.507779	0.297595	0.999939	5	24532697	24540978	-1	Asb10	ankyrin repeat and SOCS box-containing 10 [Source:MGI Symbol;Acc:MGI:2152836]	protein_coding	ENSMUST00000048302,ENSMUST00000117900,ENSMUST00000119657
ENSMUSG00000106702	2.77262	3.2166	42	2.48915	30	3.27613	44	4.60359	72	4.56582	64	3.61887	52	2.99396	4.26276	-1.42123	-0.507141	0.108792	0.999939	5	34173887	34174887	1	Gm42846	predicted gene 42846 [Source:MGI Symbol;Acc:MGI:5662983]	antisense_RNA	ENSMUST00000201771
ENSMUSG00000038267	2.04757	1.55154	20	0.612086	7	1.80371	24	1.80969	28	2.01746	28	1.41308	20	1.32244	1.74674	-1.42024	-0.506131	0.523753	0.999939	13	34179158	34345182	-1	Slc22a23	solute carrier family 22, member 23 [Source:MGI Symbol;Acc:MGI:1920352]	protein_coding	ENSMUST00000040336,ENSMUST00000128392,ENSMUST00000143353,ENSMUST00000145038,ENSMUST00000148390
ENSMUSG00000090399	4.75982	1.02174	13	1.34659	16	1.43561	19	2.25417	35	1.45115	20	1.6888	24	1.26798	1.79804	-1.4201	-0.50599	0.609139	0.999939	1	135606447	135688105	-1	Gm38399	predicted gene, 38399 [Source:MGI Symbol;Acc:MGI:5620007]	lincRNA	ENSMUST00000112103
ENSMUSG00000085043	0.877798	0.0378423	0	0.122417	1	0.404915	5	0.0952466	1	0.247758	3	0.241258	3	0.188392	0.194754	-1.41914	-0.50502	0.679759	0.999939	2	3468613	3474546	1	Gm13184	predicted gene 13184 [Source:MGI Symbol;Acc:MGI:3649660]	antisense_RNA	ENSMUST00000149932
ENSMUSG00000054626	1.85757	1.85427	24	2.73398	33	1.73009	23	2.50816	39	3.22085	45	3.06742	44	2.10612	2.93214	-1.41823	-0.504095	0.369364	0.999939	X	53777118	53797706	-1	Xlr	X-linked lymphocyte-regulated [Source:MGI Symbol;Acc:MGI:98976]	protein_coding	ENSMUST00000067763,ENSMUST00000067782,ENSMUST00000114810
ENSMUSG00000001300	2.50639	2.00564	26	2.48915	30	1.95096	26	2.38117	37	3.00849	42	3.89459	56	2.14858	3.09475	-1.41776	-0.503618	0.12939	0.999939	8	8617434	8661242	-1	Efnb2	ephrin B2 [Source:MGI Symbol;Acc:MGI:105097]	protein_coding	ENSMUST00000001319,ENSMUST00000152698,ENSMUST00000209169
ENSMUSG00000021287	2.97583	1.7029	22	1.75465	21	1.80371	24	2.31767	36	3.29164	46	2.03346	29	1.75375	2.54759	-1.41657	-0.502399	0.197035	0.999939	12	111803192	111813873	-1	Xrcc3	X-ray repair complementing defective repair in Chinese hamster cells 3 [Source:MGI Symbol;Acc:MGI:1921585]	protein_coding	ENSMUST00000021715,ENSMUST00000124064,ENSMUST00000127281,ENSMUST00000129258,ENSMUST00000132177,ENSMUST00000133679,ENSMUST00000145109,ENSMUST00000146491
ENSMUSG00000071658	0.597567	0.0378423	0	0.367251	4	0.331294	4	0.0952466	1	0.460122	6	0.310189	4	0.245463	0.288519	-1.41654	-0.50237	0.665608	0.999939	19	8836929	8839246	-1	Gng3	guanine nucleotide binding protein (G protein), gamma 3 [Source:MGI Symbol;Acc:MGI:102704]	protein_coding	ENSMUST00000096259
ENSMUSG00000113388	1.98015	0.719004	9	0.0408057	0	0.552157	7	2.12717	33	0.035394	0	0.585912	8	0.437322	0.91616	-1.41647	-0.502298	0.872148	0.999939	13	65404296	65408136	1			processed_pseudogene	ENSMUST00000221482
ENSMUSG00000115497	1.06743	0.340581	4	1.4282	17	1.50923	20	1.04771	16	1.87588	26	1.06843	15	1.09267	1.33067	-1.41601	-0.501836	0.432689	0.999939	15	7760714	7760992	1			lincRNA	ENSMUST00000228223
ENSMUSG00000109899	0.626372	0.0378423	0	0.204029	2	0.552157	7	0.222242	3	0.17697	2	0.310189	4	0.264676	0.236467	-1.41572	-0.501534	0.634855	0.999939	8	57520157	57520886	-1	Gm6012	predicted gene 6012 [Source:MGI Symbol;Acc:MGI:3644785]	processed_pseudogene	ENSMUST00000210821
ENSMUSG00000061887	21.0532	23.1217	305	19.7092	241	21.6814	294	17.7476	279	17.3077	244	18.2322	264	21.5041	17.7625	1.2095	0.274417	0.0486713	0.999939	4	106910701	107049694	1	Ssbp3	single-stranded DNA binding protein 3 [Source:MGI Symbol;Acc:MGI:1919725]	protein_coding	ENSMUST00000030367,ENSMUST00000072753,ENSMUST00000097934,ENSMUST00000124936,ENSMUST00000131111,ENSMUST00000131440,ENSMUST00000132506,ENSMUST00000133827,ENSMUST00000136487,ENSMUST00000137786,ENSMUST00000138475,ENSMUST00000141963,ENSMUST00000146659,ENSMUST00000148842,ENSMUST00000149926,ENSMUST00000150915,ENSMUST00000156288
ENSMUSG00000045136	4.44242	4.42755	58	4.52943	55	3.71786	50	5.23856	82	6.33552	89	6.3761	92	4.22495	5.9834	-1.41481	-0.500606	0.130607	0.999939	13	34126748	34130466	-1	Tubb2b	tubulin, beta 2B class IIB [Source:MGI Symbol;Acc:MGI:1920960]	protein_coding	ENSMUST00000075774,ENSMUST00000220744
ENSMUSG00000079018	3.67955	4.80598	63	2.32592	28	4.89579	66	5.68305	89	4.49504	63	6.23824	90	4.00923	5.47211	-1.41366	-0.499434	0.281854	0.999939	15	75044018	75048830	-1	Ly6c1	lymphocyte antigen 6 complex, locus C1 [Source:MGI Symbol;Acc:MGI:96882]	protein_coding	ENSMUST00000065408,ENSMUST00000179762,ENSMUST00000185200,ENSMUST00000185372,ENSMUST00000187347,ENSMUST00000188845,ENSMUST00000191216
ENSMUSG00000025353	22.2773	26.9816	356	26.891	329	23.89	324	22.6369	356	22.6875	320	19.1283	277	25.9208	21.4843	1.20713	0.271584	0.0488107	0.999939	10	128817902	128821645	-1	Ormdl2	ORM1-like 2 (S. cerevisiae) [Source:MGI Symbol;Acc:MGI:1914094]	protein_coding	ENSMUST00000026409,ENSMUST00000217685,ENSMUST00000219215,ENSMUST00000219524
ENSMUSG00000022615	1.19874	0.49195	6	1.50981	18	1.21475	16	1.68269	26	2.86691	40	0.516981	7	1.07217	1.68886	-1.41273	-0.498482	0.465609	0.999939	15	89371931	89377039	-1	Tymp	thymidine phosphorylase [Source:MGI Symbol;Acc:MGI:1920212]	protein_coding	ENSMUST00000023285
ENSMUSG00000091586	0.832783	1.09743	14	0.693697	8	0.846641	11	1.87318	29	0.88485	12	1.06843	15	0.879255	1.27549	-1.41249	-0.498241	0.369757	0.999939	17	32506462	32528894	1	Cyp4f17	cytochrome P450, family 4, subfamily f, polypeptide 17 [Source:MGI Symbol;Acc:MGI:3646233]	protein_coding	ENSMUST00000165999
ENSMUSG00000056481	1.26175	1.85427	24	1.34659	16	0.993883	13	1.87318	29	2.30061	32	1.61987	23	1.39825	1.93122	-1.41221	-0.497955	0.236162	0.999939	19	5068078	5070637	1	Cd248	CD248 antigen, endosialin [Source:MGI Symbol;Acc:MGI:1917695]	protein_coding	ENSMUST00000070630
ENSMUSG00000022199	2.12678	2.08133	27	1.67303	20	2.0982	28	3.20664	50	2.22982	31	2.86063	41	1.95085	2.7657	-1.41167	-0.497405	0.15728	0.999939	14	54906304	54913132	-1	Slc22a17	solute carrier family 22 (organic cation transporter), member 17 [Source:MGI Symbol;Acc:MGI:1926225]	protein_coding	ENSMUST00000050772,ENSMUST00000226456,ENSMUST00000226467,ENSMUST00000226690,ENSMUST00000226718,ENSMUST00000227600,ENSMUST00000227880,ENSMUST00000228119,ENSMUST00000228249,ENSMUST00000228495,ENSMUST00000228588
ENSMUSG00000107306	1.50879	0.567635	7	0.530474	6	0.552157	7	0.793722	12	0.814062	11	0.723773	10	0.550089	0.777186	-1.41088	-0.496594	0.498287	0.999939	5	74985856	74989066	-1	Gm42577	predicted gene 42577 [Source:MGI Symbol;Acc:MGI:5662714]	TEC	ENSMUST00000201367
ENSMUSG00000028024	13.6744	4.95734	65	4.44782	54	3.71786	50	7.0165	110	6.05237	85	5.34214	77	4.37434	6.137	-1.4107	-0.496408	0.503687	0.999939	3	129269175	129332720	-1	Enpep	glutamyl aminopeptidase [Source:MGI Symbol;Acc:MGI:106645]	protein_coding	ENSMUST00000029658,ENSMUST00000164443,ENSMUST00000165217,ENSMUST00000169240,ENSMUST00000170918
ENSMUSG00000051169	0.738127	1.55154	20	1.26498	15	0.257673	3	1.17471	18	1.45115	20	0.792704	11	1.02473	1.13952	-1.41058	-0.496288	0.432796	0.999939	6	113415319	113419340	-1	Rpusd3	RNA pseudouridylate synthase domain containing 3 [Source:MGI Symbol;Acc:MGI:2141440]	protein_coding	ENSMUST00000060634,ENSMUST00000113092,ENSMUST00000124078,ENSMUST00000129047,ENSMUST00000129560,ENSMUST00000134853,ENSMUST00000147726,ENSMUST00000150452,ENSMUST00000151618,ENSMUST00000203758
ENSMUSG00000041842	2.07826	1.32448	17	0.938531	11	1.95096	26	2.44466	38	1.168	16	2.37811	34	1.40466	1.99693	-1.40913	-0.4948	0.291496	0.999939	3	84442198	84480429	-1	Fhdc1	FH2 domain containing 1 [Source:MGI Symbol;Acc:MGI:2684972]	protein_coding	ENSMUST00000091002,ENSMUST00000107689,ENSMUST00000125643,ENSMUST00000131065,ENSMUST00000194027
ENSMUSG00000038860	1.24576	1.17311	15	1.34659	16	0.552157	7	1.74619	27	1.23879	17	1.06843	15	1.02395	1.35113	-1.40867	-0.494335	0.228075	0.999939	2	32986224	33131654	-1	Garnl3	GTPase activating RANGAP domain-like 3 [Source:MGI Symbol;Acc:MGI:2139309]	protein_coding	ENSMUST00000049618,ENSMUST00000102810,ENSMUST00000124000,ENSMUST00000127509,ENSMUST00000133135,ENSMUST00000135296,ENSMUST00000137381,ENSMUST00000139778,ENSMUST00000148043,ENSMUST00000150242,ENSMUST00000153717,ENSMUST00000193171
ENSMUSG00000031762	86.051	15.2505	201	17.9137	219	21.3133	289	26.2563	413	27.3596	386	22.7127	329	18.1591	25.4429	-1.40863	-0.494298	0.426822	0.999939	8	94172664	94173568	1	Mt2	metallothionein 2 [Source:MGI Symbol;Acc:MGI:97172]	protein_coding	ENSMUST00000034214,ENSMUST00000212806
ENSMUSG00000091050	1.00694	0.264896	3	0.612086	7	0.552157	7	0.730224	11	0.460122	6	0.723773	10	0.47638	0.63804	-1.40841	-0.494072	0.522677	0.999939	15	98567324	98569583	1	9330020H09Rik	RIKEN cDNA 9330020H09 gene [Source:MGI Symbol;Acc:MGI:3704457]	antisense_RNA	ENSMUST00000163781
ENSMUSG00000053749	0.968416	0.567635	7	1.50981	18	1.28837	17	1.87318	29	0.743274	10	2.10239	30	1.12194	1.57295	-1.40788	-0.493527	0.487031	0.999939	15	55099917	55113677	-1	Gm9920	predicted gene 9920 [Source:MGI Symbol;Acc:MGI:3642228]	processed_transcript	ENSMUST00000100659,ENSMUST00000110230,ENSMUST00000137301,ENSMUST00000148544
ENSMUSG00000028069	4.00163	4.57892	60	2.81559	34	1.50923	20	4.2226	66	3.99952	56	3.13635	45	2.96791	3.78616	-1.40769	-0.493329	0.192046	0.999939	3	88043108	88055993	1	Gpatch4	G patch domain containing 4 [Source:MGI Symbol;Acc:MGI:1913864]	protein_coding	ENSMUST00000029707,ENSMUST00000166021,ENSMUST00000193398,ENSMUST00000194258,ENSMUST00000194380
ENSMUSG00000040749	1.09426	0.870373	11	1.18337	14	0.478536	6	1.11121	17	0.88485	12	1.34415	19	0.844092	1.1134	-1.40755	-0.493189	0.238227	0.999939	X	164070705	164076493	-1	Siah1b	seven in absentia 1B [Source:MGI Symbol;Acc:MGI:108063]	protein_coding	ENSMUST00000037928,ENSMUST00000071667,ENSMUST00000134272
ENSMUSG00000045954	1.84757	3.36797	44	1.83626	22	2.24544	30	3.77812	59	3.22085	45	3.20528	46	2.48322	3.40142	-1.40751	-0.49314	0.412631	0.999939	1	51289126	51302960	1	Cavin2	caveolae associated 2 [Source:MGI Symbol;Acc:MGI:99513]	protein_coding	ENSMUST00000051572
ENSMUSG00000041046	5.64295	1.02174	13	0.693697	8	2.98165	40	2.19067	34	1.59273	22	1.75774	25	1.5657	1.84705	-1.40711	-0.492733	0.689718	0.999939	11	6658521	6677475	1	Ramp3	receptor (calcitonin) activity modifying protein 3 [Source:MGI Symbol;Acc:MGI:1860292]	protein_coding	ENSMUST00000045374,ENSMUST00000139540
ENSMUSG00000035342	15.7654	16.6128	219	13.3435	163	17.2641	234	23.8434	375	21.6965	306	20.7137	300	15.7401	22.0845	-1.40668	-0.492295	0.0550787	0.999939	19	45015176	45027104	1	Lzts2	leucine zipper, putative tumor suppressor 2 [Source:MGI Symbol;Acc:MGI:2385095]	protein_coding	ENSMUST00000039016,ENSMUST00000178087,ENSMUST00000179108
ENSMUSG00000018442	46.3464	61.4181	811	54.5572	668	53.8537	731	48.036	756	47.1802	666	45.322	657	56.6097	46.8461	1.2066	0.270952	0.0343553	0.999939	11	71007164	71019841	-1	Derl2	Der1-like domain family, member 2 [Source:MGI Symbol;Acc:MGI:2151483]	protein_coding	ENSMUST00000018586,ENSMUST00000108523,ENSMUST00000131340,ENSMUST00000132198,ENSMUST00000140712,ENSMUST00000143850,ENSMUST00000171041
ENSMUSG00000065947	117.97	34.3987	454	25.3403	310	25.9514	352	39.0194	614	41.7295	589	38.7046	561	28.5635	39.8178	-1.40584	-0.491435	0.260391	0.999939	MT	9877	10173	1	mt-Nd4l	mitochondrially encoded NADH dehydrogenase 4L [Source:MGI Symbol;Acc:MGI:102497]	protein_coding	ENSMUST00000084013
ENSMUSG00000087187	0.700003	0.794689	10	1.34659	16	0.699399	9	1.3652	21	1.38037	19	1.06843	15	0.946892	1.27133	-1.40577	-0.491361	0.262343	0.999939	2	36216777	36222934	1	Gm13431	predicted gene 13431 [Source:MGI Symbol;Acc:MGI:3650776]	lincRNA	ENSMUST00000122948,ENSMUST00000129699,ENSMUST00000147012
ENSMUSG00000028597	1.80064	2.76249	36	2.65237	32	1.58285	21	2.88915	45	3.29164	46	3.34314	48	2.33257	3.17464	-1.40517	-0.490741	0.0965161	0.999939	4	108400390	108406961	-1	Gpx7	glutathione peroxidase 7 [Source:MGI Symbol;Acc:MGI:1914555]	protein_coding	ENSMUST00000030332,ENSMUST00000184609
ENSMUSG00000063810	3.8915	1.32448	17	2.08109	25	1.58285	21	2.31767	36	1.87588	26	2.72277	39	1.66281	2.30544	-1.40498	-0.490548	0.421587	0.999939	6	85587531	85702753	1	Alms1	ALMS1, centrosome and basal body associated [Source:MGI Symbol;Acc:MGI:1934606]	protein_coding	ENSMUST00000072018,ENSMUST00000201221,ENSMUST00000201244,ENSMUST00000202809,ENSMUST00000213058
ENSMUSG00000051682	4.56778	6.77378	89	6.56972	80	7.39891	100	11.4613	180	7.39734	104	10.6498	154	6.91413	9.83616	-1.4046	-0.490163	0.0632847	0.999939	17	48264295	48275360	1	Treml4	triggering receptor expressed on myeloid cells-like 4 [Source:MGI Symbol;Acc:MGI:1923239]	protein_coding	ENSMUST00000059873,ENSMUST00000125426,ENSMUST00000136272,ENSMUST00000153131,ENSMUST00000153420,ENSMUST00000154335
ENSMUSG00000100017	1.35832	2.00564	26	2.08109	25	1.36199	18	2.95264	46	2.30061	32	2.24025	32	1.81624	2.49784	-1.40309	-0.488607	0.187016	0.999939	14	56811989	56813899	1	2410022M11Rik	RIKEN cDNA 2410022M11 gene [Source:MGI Symbol;Acc:MGI:1917005]	bidirectional_promoter_lncRNA	ENSMUST00000186474
ENSMUSG00000046056	2.12578	1.77859	23	2.8972	35	2.76079	37	2.25417	35	4.1411	58	4.30818	62	2.47886	3.56781	-1.40206	-0.48755	0.263306	0.999939	7	30751471	30756134	1	Sbsn	suprabasin [Source:MGI Symbol;Acc:MGI:2446326]	protein_coding	ENSMUST00000080518,ENSMUST00000182227,ENSMUST00000182229,ENSMUST00000182577,ENSMUST00000182721
ENSMUSG00000019935	1.05202	0.189212	2	0.693697	8	0.0368105	0	0.222242	3	0.318546	4	0.172327	2	0.306573	0.237705	-1.4012	-0.486662	0.702512	0.999939	10	89574020	89621253	-1	Slc17a8	solute carrier family 17 (sodium-dependent inorganic phosphate cotransporter), member 8 [Source:MGI Symbol;Acc:MGI:3039629]	protein_coding	ENSMUST00000020102,ENSMUST00000105295
ENSMUSG00000057191	121.456	171.312	2263	171.262	2098	187.549	2547	140.743	2216	142.036	2006	157.128	2279	176.708	146.636	1.20537	0.269479	0.0409247	0.999939	9	21526176	21545333	1	AB124611	cDNA sequence AB124611 [Source:MGI Symbol;Acc:MGI:3043001]	protein_coding	ENSMUST00000076326,ENSMUST00000086361,ENSMUST00000173769
ENSMUSG00000097056	1.11858	0.567635	7	0.367251	4	0.846641	11	0.539731	8	0.955638	13	0.999497	14	0.593842	0.831622	-1.40072	-0.486168	0.465604	0.999939	16	11008898	11015186	1	Gm4262	predicted gene 4262 [Source:MGI Symbol;Acc:MGI:3782439]	lincRNA	ENSMUST00000180624
ENSMUSG00000036983	2.01512	1.77859	23	2.40754	29	2.24544	30	3.14314	49	3.22085	45	2.58491	37	2.14386	2.98297	-1.40041	-0.485854	0.184704	0.999939	17	3519263	3557713	-1	Tfb1m	transcription factor B1, mitochondrial [Source:MGI Symbol;Acc:MGI:2146851]	protein_coding	ENSMUST00000041003
ENSMUSG00000021268	1.58575	1.62722	21	2.48915	30	3.34975	45	3.39713	53	2.58376	36	4.23924	61	2.48871	3.40671	-1.40027	-0.48571	0.336971	0.999939	12	109541001	109571726	1	Meg3	maternally expressed 3 [Source:MGI Symbol;Acc:MGI:1202886]	lincRNA	ENSMUST00000124106,ENSMUST00000126289,ENSMUST00000128178,ENSMUST00000128458,ENSMUST00000129245,ENSMUST00000143272,ENSMUST00000143836,ENSMUST00000143847,ENSMUST00000146701,ENSMUST00000150851,ENSMUST00000166636
ENSMUSG00000079043	3.84317	1.62722	21	2.24431	27	1.43561	19	1.61919	25	3.07928	43	2.92956	42	1.76905	2.54268	-1.40012	-0.48555	0.232691	0.999939	2	130613840	130630027	-1	Fastkd5	FAST kinase domains 5 [Source:MGI Symbol;Acc:MGI:2139469]	protein_coding	ENSMUST00000110262,ENSMUST00000179273
ENSMUSG00000028794	1.8693	0.416266	5	0.448863	5	0.184052	2	0.222242	3	0.743274	10	0.585912	8	0.349727	0.517143	-1.39984	-0.485262	0.568481	0.999939	4	128755364	128769298	1	A3galt2	alpha 1,3-galactosyltransferase 2 (isoglobotriaosylceramide synthase) [Source:MGI Symbol;Acc:MGI:2685279]	protein_coding	ENSMUST00000030585,ENSMUST00000106077
ENSMUSG00000090257	0.919234	0.49195	6	0.28564	3	0.110431	1	0.0952466	1	0.601698	8	0.792704	11	0.296007	0.49655	-1.39977	-0.485189	0.670027	0.999939	16	25956475	25960342	1	Gm4524	predicted gene 4524 [Source:MGI Symbol;Acc:MGI:3782709]	antisense_RNA	ENSMUST00000161614
ENSMUSG00000046470	0.730875	0.794689	10	1.10175	13	1.28837	17	1.4287	22	1.09721	15	1.96453	28	1.0616	1.49681	-1.39923	-0.484634	0.349068	0.999939	2	181669836	181671640	-1	Sox18	SRY (sex determining region Y)-box 18 [Source:MGI Symbol;Acc:MGI:103559]	protein_coding	ENSMUST00000054491
ENSMUSG00000103649	1.51511	0.794689	10	1.91787	23	1.43561	19	1.55569	24	1.87588	26	2.03346	29	1.38272	1.82168	-1.39892	-0.484315	0.250589	0.999939	1	180743210	180755836	-1	Gm37768	predicted gene, 37768 [Source:MGI Symbol;Acc:MGI:5610996]	antisense_RNA	ENSMUST00000192748
ENSMUSG00000068614	1.23391	1.32448	17	1.67303	20	1.28837	17	2.57166	40	1.73431	24	1.6888	24	1.42863	1.99826	-1.39832	-0.483696	0.243847	0.999939	2	114047282	114053548	-1	Actc1	actin, alpha, cardiac muscle 1 [Source:MGI Symbol;Acc:MGI:87905]	protein_coding	ENSMUST00000090269,ENSMUST00000149125
ENSMUSG00000032059	20.9504	28.2682	373	25.2587	309	25.436	345	21.0495	331	22.2628	314	22.368	324	26.321	21.8935	1.20195	0.265375	0.0260991	0.999939	9	50775019	50843542	1	Alg9	asparagine-linked glycosylation 9 (alpha 1,2 mannosyltransferase) [Source:MGI Symbol;Acc:MGI:1924753]	protein_coding	ENSMUST00000034561,ENSMUST00000159576,ENSMUST00000161200,ENSMUST00000162073,ENSMUST00000162363,ENSMUST00000162442,ENSMUST00000162596,ENSMUST00000175728,ENSMUST00000177320
ENSMUSG00000024871	0.808886	0.719004	9	0.367251	4	0.77302	10	0.730224	11	0.53091	7	1.48201	21	0.619759	0.914382	-1.39751	-0.482858	0.382533	0.999939	19	4003321	4007005	1	Doc2g	double C2, gamma [Source:MGI Symbol;Acc:MGI:1926250]	protein_coding	ENSMUST00000025806,ENSMUST00000127016,ENSMUST00000138917,ENSMUST00000147806
ENSMUSG00000051149	18.5635	5.56282	73	5.7536	70	10.3437	140	9.9374	156	12.0693	170	7.68578	111	7.22006	9.89751	-1.39644	-0.481758	0.444213	0.999939	2	168180986	168207112	-1	Adnp	activity-dependent neuroprotective protein [Source:MGI Symbol;Acc:MGI:1338758]	protein_coding	ENSMUST00000057793,ENSMUST00000088001,ENSMUST00000131200,ENSMUST00000139984
ENSMUSG00000092074	10.8581	10.558	139	12.6906	155	7.39891	100	17.1761	270	13.202	186	11.5459	167	10.2158	13.9747	-1.39637	-0.481684	0.181129	0.999939	17	6310547	6317474	-1	Dynlt1a	dynein light chain Tctex-type 1A [Source:MGI Symbol;Acc:MGI:3807506]	protein_coding	ENSMUST00000169415
ENSMUSG00000050192	4.35724	3.36797	44	2.81559	34	4.15958	56	4.79408	75	5.76922	81	3.96352	57	3.44771	4.84227	-1.39613	-0.48143	0.082919	0.999939	3	28781276	28798846	1	Eif5a2	eukaryotic translation initiation factor 5A2 [Source:MGI Symbol;Acc:MGI:1933735]	protein_coding	ENSMUST00000060500
ENSMUSG00000055612	1.72303	2.53544	33	1.75465	21	1.87733	25	3.46063	54	2.15903	30	2.99849	43	2.05581	2.87272	-1.39581	-0.481103	0.165775	0.999939	2	72476159	72486893	1	Cdca7	cell division cycle associated 7 [Source:MGI Symbol;Acc:MGI:1914203]	protein_coding	ENSMUST00000102691,ENSMUST00000127344,ENSMUST00000130730,ENSMUST00000137880,ENSMUST00000157019
ENSMUSG00000113049	1.53322	1.40017	18	1.34659	16	1.95096	26	2.44466	38	2.08825	29	1.96453	28	1.5659	2.16581	-1.39509	-0.480359	0.281822	0.999939	13	13034858	13038936	1			lincRNA	ENSMUST00000223084
ENSMUSG00000027933	30.1767	35.3826	467	37.9085	464	29.5588	401	29.9392	471	28.9169	408	26.435	383	34.2833	28.4303	1.19935	0.262251	0.046186	0.999939	3	90391388	90433622	-1	Ints3	integrator complex subunit 3 [Source:MGI Symbol;Acc:MGI:2140050]	protein_coding	ENSMUST00000029542,ENSMUST00000071488,ENSMUST00000196530,ENSMUST00000198562,ENSMUST00000198776,ENSMUST00000199158,ENSMUST00000199992
ENSMUSG00000036864	1.31489	0.794689	10	1.67303	20	1.43561	19	2.38117	37	1.73431	24	1.20629	17	1.30111	1.77392	-1.39482	-0.480076	0.353709	0.999939	7	30539134	30552299	-1	Proser3	proline and serine rich 3 [Source:MGI Symbol;Acc:MGI:2681861]	protein_coding	ENSMUST00000062708,ENSMUST00000108165,ENSMUST00000134113,ENSMUST00000153594,ENSMUST00000208706,ENSMUST00000215288
ENSMUSG00000100164	0.860681	1.02174	13	1.10175	13	1.14112	15	1.3652	21	1.52194	21	1.6888	24	1.08821	1.52532	-1.39409	-0.479323	0.289684	0.999939	6	86848399	86849440	-1	2610306M01Rik	RIKEN cDNA 2610306M01 gene [Source:MGI Symbol;Acc:MGI:1914420]	bidirectional_promoter_lncRNA	ENSMUST00000185414
ENSMUSG00000085334	13.2694	3.44365	45	6.32488	77	12.3315	167	9.61991	151	8.17601	115	9.34012	135	7.36668	9.04535	-1.39386	-0.479083	0.26145	0.999939	4	127033731	127049398	1	Gm12940	predicted gene 12940 [Source:MGI Symbol;Acc:MGI:3702626]	processed_transcript	ENSMUST00000130659,ENSMUST00000137236,ENSMUST00000137457,ENSMUST00000145240
ENSMUSG00000031253	0.885434	1.09743	14	1.75465	21	0.625778	8	1.55569	24	1.66352	23	1.20629	17	1.15928	1.47517	-1.39341	-0.478624	0.242065	0.999939	X	133908426	133932446	1	Srpx2	sushi-repeat-containing protein, X-linked 2 [Source:MGI Symbol;Acc:MGI:1916042]	protein_coding	ENSMUST00000033606,ENSMUST00000113304
ENSMUSG00000046994	2.64939	1.40017	18	1.18337	14	2.02458	27	2.19067	34	2.22982	31	1.8956	27	1.53604	2.10536	-1.39335	-0.478562	0.145067	0.999939	1	55237177	55248470	1	Mars2	methionine-tRNA synthetase 2 (mitochondrial) [Source:MGI Symbol;Acc:MGI:2444136]	protein_coding	ENSMUST00000061334
ENSMUSG00000085566	1.85247	1.32448	17	1.10175	13	1.28837	17	1.80969	28	1.38037	19	2.03346	29	1.2382	1.74117	-1.39322	-0.478428	0.271457	0.999939	2	130873059	130906396	-1	A730017L22Rik	RIKEN cDNA A730017L22 gene [Source:MGI Symbol;Acc:MGI:3584452]	processed_transcript	ENSMUST00000128176,ENSMUST00000133766,ENSMUST00000135110
ENSMUSG00000055110	0.491078	0.0378423	0	0.122417	1	0.257673	3	0.28574	4	0.106182	1	0.103396	1	0.139311	0.165106	-1.39247	-0.477645	0.707986	0.999939	X	52575843	52619047	1	A630012P03Rik	RIKEN cDNA A630012P03 gene [Source:MGI Symbol;Acc:MGI:2442968]	antisense_RNA	ENSMUST00000068507,ENSMUST00000114854
ENSMUSG00000104156	0.849167	0.0378423	0	0.448863	5	0.625778	8	0.730224	11	0.035394	0	0.999497	14	0.370828	0.588372	-1.39232	-0.477487	0.714108	0.999939	5	123133939	123137695	1	Gm38102	predicted gene, 38102 [Source:MGI Symbol;Acc:MGI:5611330]	lincRNA	ENSMUST00000192791,ENSMUST00000196428
ENSMUSG00000113491	1.03864	0.0378423	0	0.530474	6	0.404915	5	0.349238	5	0.247758	3	0.241258	3	0.324411	0.279418	-1.39199	-0.477147	0.756608	0.999939	12	69980886	69982468	1	Gm19221	predicted gene, 19221 [Source:MGI Symbol;Acc:MGI:5011406]	processed_pseudogene	ENSMUST00000221827
ENSMUSG00000038042	3.26215	2.00564	26	1.91787	23	2.83441	38	3.58762	56	2.44219	34	3.34314	48	2.25264	3.12432	-1.39042	-0.475519	0.136314	0.999939	13	48577872	48625664	-1	Ptpdc1	protein tyrosine phosphatase domain containing 1 [Source:MGI Symbol;Acc:MGI:2145430]	protein_coding	ENSMUST00000035824,ENSMUST00000221424,ENSMUST00000221887,ENSMUST00000222028,ENSMUST00000223025
ENSMUSG00000093765	0.78302	0.340581	4	1.02014	12	1.65647	22	1.17471	18	0.743274	10	1.75774	25	1.00573	1.22524	-1.39006	-0.475145	0.601344	0.999939	12	116102769	116138648	-1	Gm20658	predicted gene 20658 [Source:MGI Symbol;Acc:MGI:5313105]	antisense_RNA	ENSMUST00000175871,ENSMUST00000177059
ENSMUSG00000070705	1.25156	1.02174	13	1.10175	13	1.58285	21	2.57166	40	1.02643	14	1.75774	25	1.23545	1.78527	-1.39005	-0.475137	0.320847	0.999939	7	28277739	28279489	1	Eid2b	EP300 interacting inhibitor of differentiation 2B [Source:MGI Symbol;Acc:MGI:1924095]	protein_coding	ENSMUST00000094651
ENSMUSG00000023341	14.0233	10.1039	133	5.91683	72	10.491	142	15.7157	247	9.45019	133	11.408	165	8.83724	12.1913	-1.38946	-0.474526	0.24245	0.999939	16	97535308	97560900	1	Mx2	MX dynamin-like GTPase 2 [Source:MGI Symbol;Acc:MGI:97244]	polymorphic_pseudogene	ENSMUST00000024112,ENSMUST00000188251,ENSMUST00000190097,ENSMUST00000190447,ENSMUST00000191103
ENSMUSG00000059897	1.86444	1.40017	18	1.99948	24	2.0982	28	2.76215	43	3.36243	47	1.6888	24	1.83261	2.60446	-1.38887	-0.473914	0.213435	0.999939	8	69209038	69230536	1	Zfp930	zinc finger protein 930 [Source:MGI Symbol;Acc:MGI:2675306]	protein_coding	ENSMUST00000110216,ENSMUST00000212020,ENSMUST00000212312,ENSMUST00000212681
ENSMUSG00000100954	0.771889	1.09743	14	0.775308	9	0.625778	8	0.793722	12	1.73431	24	1.06843	15	0.832838	1.19882	-1.38873	-0.473763	0.29124	0.999939	1	151339604	151345231	-1	Gm10138	predicted gene 10138 [Source:MGI Symbol;Acc:MGI:3708522]	antisense_RNA	ENSMUST00000185848,ENSMUST00000186597,ENSMUST00000206952
ENSMUSG00000031898	1.3301	0.113527	1	0.367251	4	0.77302	10	0.222242	3	0.318546	4	1.27522	18	0.417933	0.605336	-1.3882	-0.473215	0.59876	0.999939	8	105973513	105979429	-1	Dpep3	dipeptidase 3 [Source:MGI Symbol;Acc:MGI:1919104]	protein_coding	ENSMUST00000034371
ENSMUSG00000085913	3.2247	1.40017	18	2.24431	27	1.87733	25	2.50816	39	1.80509	25	3.41207	49	1.8406	2.57511	-1.38801	-0.473019	0.400489	0.999939	14	45563834	45598512	1	Gm15601	predicted gene 15601 [Source:MGI Symbol;Acc:MGI:3783048]	antisense_RNA	ENSMUST00000122972,ENSMUST00000226558
ENSMUSG00000021218	559.799	719.647	9508	676.599	8290	645.398	8766	547.636	8624	597.627	8442	560.58	8132	680.548	568.614	1.19642	0.258718	0.0346561	0.999939	13	3538063	3567871	1	Gdi2	guanosine diphosphate (GDP) dissociation inhibitor 2 [Source:MGI Symbol;Acc:MGI:99845]	protein_coding	ENSMUST00000059515,ENSMUST00000221348,ENSMUST00000221575,ENSMUST00000221581,ENSMUST00000221875,ENSMUST00000222365,ENSMUST00000222906,ENSMUST00000222926,ENSMUST00000223396,ENSMUST00000223501
ENSMUSG00000047842	2.30074	0.567635	7	0.530474	6	0.552157	7	1.17471	18	0.460122	6	0.792704	11	0.550089	0.809178	-1.38785	-0.472854	0.449377	0.999939	13	52504380	52531279	-1	Diras2	DIRAS family, GTP-binding RAS-like 2 [Source:MGI Symbol;Acc:MGI:1915453]	protein_coding	ENSMUST00000057442
ENSMUSG00000062175	5.26984	5.71419	75	4.93749	60	6.95718	94	8.79444	138	7.89286	111	7.61685	110	5.86962	8.10138	-1.38764	-0.472629	0.273493	0.999939	2	156840007	156855570	1	Tgif2	TGFB-induced factor homeobox 2 [Source:MGI Symbol;Acc:MGI:1915299]	protein_coding	ENSMUST00000073352,ENSMUST00000081335,ENSMUST00000150078,ENSMUST00000175634,ENSMUST00000176281
ENSMUSG00000074505	2.25927	1.09743	14	1.10175	13	1.43561	19	2.44466	38	1.30958	18	1.41308	20	1.2116	1.72244	-1.38758	-0.472572	0.482192	0.999939	9	15910189	16501285	-1	Fat3	FAT atypical cadherin 3 [Source:MGI Symbol;Acc:MGI:2444314]	protein_coding	ENSMUST00000082170,ENSMUST00000213517,ENSMUST00000215388,ENSMUST00000217187,ENSMUST00000217308
ENSMUSG00000037032	0.825099	0.870373	11	1.10175	13	0.331294	4	1.11121	17	0.672486	9	1.06843	15	0.767807	0.950708	-1.3874	-0.47238	0.424981	0.999939	7	105558483	105581653	-1	Apbb1	amyloid beta (A4) precursor protein-binding, family B, member 1 [Source:MGI Symbol;Acc:MGI:107765]	protein_coding	ENSMUST00000081165,ENSMUST00000186814,ENSMUST00000186868,ENSMUST00000187051,ENSMUST00000187057,ENSMUST00000187683,ENSMUST00000187721,ENSMUST00000188001,ENSMUST00000188368,ENSMUST00000188440,ENSMUST00000188726,ENSMUST00000189072,ENSMUST00000189265,ENSMUST00000189378,ENSMUST00000190369,ENSMUST00000190961,ENSMUST00000191011,ENSMUST00000191250,ENSMUST00000191601,ENSMUST00000210079,ENSMUST00000211614
ENSMUSG00000098318	1.50237	2.15701	28	2.8972	35	0.993883	13	2.12717	33	2.51297	35	2.99849	43	2.01603	2.54621	-1.38645	-0.471394	0.219172	0.999939	6	134929092	134956798	1	Lockd	lncRNA downstream of Cdkn1b [Source:MGI Symbol;Acc:MGI:1915081]	lincRNA	ENSMUST00000183867,ENSMUST00000183905,ENSMUST00000184504,ENSMUST00000184991,ENSMUST00000185152
ENSMUSG00000004896	8.88491	7.00083	92	6.97777	85	5.85287	79	9.8104	154	7.96365	112	9.61585	139	6.61049	9.12996	-1.38592	-0.470849	0.0672681	0.999939	3	87922601	87930717	-1	Rrnad1	ribosomal RNA adenine dimethylase domain containing 1 [Source:MGI Symbol;Acc:MGI:2387197]	protein_coding	ENSMUST00000005016,ENSMUST00000159091,ENSMUST00000159831,ENSMUST00000159967,ENSMUST00000160068,ENSMUST00000160074,ENSMUST00000160143,ENSMUST00000160648,ENSMUST00000161014,ENSMUST00000161471,ENSMUST00000164439,ENSMUST00000168070
ENSMUSG00000068735	1.73886	1.47585	19	1.4282	17	2.0982	28	2.19067	34	2.3714	33	2.30918	33	1.66742	2.29042	-1.38582	-0.470741	0.360497	0.999939	2	93187548	93201759	1	Trp53i11	transformation related protein 53 inducible protein 11 [Source:MGI Symbol;Acc:MGI:2670995]	protein_coding	ENSMUST00000090554,ENSMUST00000111266,ENSMUST00000127173,ENSMUST00000132182,ENSMUST00000140172,ENSMUST00000143164,ENSMUST00000147377,ENSMUST00000150462
ENSMUSG00000042104	1.04095	0.794689	10	0.693697	8	1.21475	16	1.61919	25	1.02643	14	1.06843	15	0.901044	1.23802	-1.38569	-0.470603	0.260515	0.999939	14	118985039	119099430	-1	Uggt2	UDP-glucose glycoprotein glucosyltransferase 2 [Source:MGI Symbol;Acc:MGI:1913685]	protein_coding	ENSMUST00000123350,ENSMUST00000126023,ENSMUST00000127153,ENSMUST00000131424,ENSMUST00000136924,ENSMUST00000138720,ENSMUST00000138923,ENSMUST00000148022,ENSMUST00000148648,ENSMUST00000153693,ENSMUST00000154130,ENSMUST00000156203,ENSMUST00000173391,ENSMUST00000173470
ENSMUSG00000059183	5.43888	3.44365	45	5.10071	62	3.20251	43	5.30206	83	5.76922	81	4.79069	69	3.91563	5.28732	-1.38559	-0.470503	0.0582309	0.999939	9	65435782	65453054	1	Mtfmt	mitochondrial methionyl-tRNA formyltransferase [Source:MGI Symbol;Acc:MGI:1916856]	protein_coding	ENSMUST00000074792,ENSMUST00000130057,ENSMUST00000132966,ENSMUST00000140244
ENSMUSG00000037772	3.76329	1.47585	19	4.52943	55	6.29459	85	4.34959	68	2.65455	37	9.61585	139	4.09996	5.54	-1.38556	-0.470467	0.464276	0.999939	7	142532686	142540747	1	Mrpl23	mitochondrial ribosomal protein L23 [Source:MGI Symbol;Acc:MGI:1196612]	protein_coding	ENSMUST00000038675,ENSMUST00000137345,ENSMUST00000141098,ENSMUST00000145002,ENSMUST00000209576,ENSMUST00000210662,ENSMUST00000210803
ENSMUSG00000048486	1.75351	1.40017	18	1.34659	16	2.24544	30	2.69865	42	1.80509	25	2.30918	33	1.66406	2.27098	-1.3847	-0.469572	0.215977	0.999939	2	163466379	163472629	-1	Fitm2	fat storage-inducing transmembrane protein 2 [Source:MGI Symbol;Acc:MGI:2444508]	protein_coding	ENSMUST00000109418
ENSMUSG00000034285	1.51536	1.55154	20	0.938531	11	2.24544	30	1.93668	30	2.22982	31	2.10239	30	1.5785	2.08963	-1.38424	-0.469095	0.233558	0.999939	11	4873951	4894200	1	Nipsnap1	nipsnap homolog 1 [Source:MGI Symbol;Acc:MGI:1278344]	protein_coding	ENSMUST00000038570,ENSMUST00000135405,ENSMUST00000136552,ENSMUST00000139737,ENSMUST00000141269,ENSMUST00000149603
ENSMUSG00000026558	23.1316	11.3905	150	11.7112	143	15.2027	206	13.8743	218	20.7763	293	18.9904	275	12.7682	17.8803	-1.38357	-0.468393	0.163088	0.999939	1	167222883	167285320	-1	Uck2	uridine-cytidine kinase 2 [Source:MGI Symbol;Acc:MGI:1931744]	protein_coding	ENSMUST00000027839,ENSMUST00000053686,ENSMUST00000191745,ENSMUST00000192269,ENSMUST00000192702,ENSMUST00000193579,ENSMUST00000195443
ENSMUSG00000113100	4.88804	0.794689	10	1.4282	17	3.27613	44	3.77812	59	1.02643	14	2.44704	35	1.83301	2.41719	-1.38353	-0.468356	0.459017	0.999939	13	17932386	17938434	1			antisense_RNA	ENSMUST00000221683
ENSMUSG00000013076	2.05233	0.946058	12	1.67303	20	1.65647	22	1.68269	26	1.73431	24	2.37811	34	1.42519	1.9317	-1.38348	-0.468301	0.41774	0.999939	9	14541966	14645056	-1	Amotl1	angiomotin-like 1 [Source:MGI Symbol;Acc:MGI:1922973]	protein_coding	ENSMUST00000013220,ENSMUST00000160770,ENSMUST00000161171,ENSMUST00000162802,ENSMUST00000162901,ENSMUST00000223132
ENSMUSG00000019916	122.075	134.984	1783	129.232	1583	142.42	1934	104.803	1650	111.951	1581	123.834	1796	135.545	113.529	1.19567	0.257813	0.0403284	0.999939	10	59323296	59373304	1	P4ha1	procollagen-proline, 2-oxoglutarate 4-dioxygenase (proline 4-hydroxylase), alpha 1 polypeptide [Source:MGI Symbol;Acc:MGI:97463]	protein_coding	ENSMUST00000009789,ENSMUST00000092512,ENSMUST00000105466
ENSMUSG00000028184	13.1277	12.9799	171	13.0986	160	8.13512	110	21.5575	339	13.839	195	11.8906	172	11.4046	15.7624	-1.38328	-0.468089	0.110528	0.999939	3	148815583	148990555	-1	Adgrl2	adhesion G protein-coupled receptor L2 [Source:MGI Symbol;Acc:MGI:2139714]	protein_coding	ENSMUST00000098518,ENSMUST00000106128,ENSMUST00000168352,ENSMUST00000195988,ENSMUST00000196526,ENSMUST00000197348,ENSMUST00000197521,ENSMUST00000197567,ENSMUST00000197925,ENSMUST00000198139,ENSMUST00000198563,ENSMUST00000198779,ENSMUST00000199059,ENSMUST00000199238,ENSMUST00000199750,ENSMUST00000200023,ENSMUST00000200154,ENSMUST00000200216,ENSMUST00000200456,ENSMUST00000200543
ENSMUSG00000046785	6.37585	4.57892	60	4.93749	60	4.15958	56	7.52448	118	5.48607	77	5.89358	85	4.55867	6.30138	-1.38279	-0.46758	0.174442	0.999939	9	111271929	111279093	1	Epm2aip1	EPM2A (laforin) interacting protein 1 [Source:MGI Symbol;Acc:MGI:1925031]	protein_coding	ENSMUST00000060711,ENSMUST00000135807,ENSMUST00000200053
ENSMUSG00000063108	4.5643	2.08133	27	2.08109	25	3.34975	45	3.33363	52	3.43322	48	3.41207	49	2.50406	3.39297	-1.3817	-0.466442	0.163933	0.999939	9	20428449	20460162	-1	Zfp26	zinc finger protein 26 [Source:MGI Symbol;Acc:MGI:99173]	protein_coding	ENSMUST00000075263,ENSMUST00000098970,ENSMUST00000159569,ENSMUST00000160370,ENSMUST00000161248,ENSMUST00000162438
ENSMUSG00000060034	1.18119	0.794689	10	1.75465	21	0.846641	11	1.68269	26	1.30958	18	1.34415	19	1.13199	1.44547	-1.38099	-0.465701	0.293599	0.999939	7	127718106	127732166	-1	Ctf2	cardiotrophin 2 [Source:MGI Symbol;Acc:MGI:2684607]	protein_coding	ENSMUST00000076091,ENSMUST00000206038
ENSMUSG00000032350	58.6681	19.8672	262	25.83	316	29.7797	404	35.527	559	30.2619	427	37.395	542	25.159	34.3946	-1.38082	-0.465524	0.092785	0.999939	9	77754535	77794485	1	Gclc	glutamate-cysteine ligase, catalytic subunit [Source:MGI Symbol;Acc:MGI:104990]	protein_coding	ENSMUST00000034905,ENSMUST00000216315,ENSMUST00000216848
ENSMUSG00000087385	1.10725	0.794689	10	0.85692	10	1.21475	16	1.04771	16	2.01746	28	1.06843	15	0.955451	1.37787	-1.38074	-0.465437	0.331817	0.999939	4	119530308	119539529	-1	Frg2f1	FSHD region gene 2 family member 1 [Source:MGI Symbol;Acc:MGI:3035485]	protein_coding	ENSMUST00000079611,ENSMUST00000137671,ENSMUST00000149305,ENSMUST00000177165
ENSMUSG00000112907	1.09452	0.794689	10	1.18337	14	1.0675	14	1.74619	27	1.38037	19	1.06843	15	1.01519	1.39833	-1.38064	-0.465336	0.275829	0.999939	10	79412962	79417905	-1			lincRNA	ENSMUST00000217947
ENSMUSG00000019773	2.19762	2.68681	35	1.67303	20	2.53992	34	2.95264	46	4.56582	64	2.30918	33	2.29992	3.27588	-1.38053	-0.465222	0.260022	0.999939	10	5799160	5805600	-1	Fbxo5	F-box protein 5 [Source:MGI Symbol;Acc:MGI:1914391]	protein_coding	ENSMUST00000019907,ENSMUST00000142200
ENSMUSG00000036526	27.106	18.6563	246	14.1596	173	15.5708	211	30.7647	484	19.2189	271	18.1633	263	16.1289	22.7156	-1.3802	-0.464878	0.117025	0.999939	5	140872990	141000582	-1	Card11	caspase recruitment domain family, member 11 [Source:MGI Symbol;Acc:MGI:1916978]	protein_coding	ENSMUST00000085786,ENSMUST00000196169,ENSMUST00000199091
ENSMUSG00000020695	2.56415	3.74639	49	2.57076	31	2.83441	38	4.79408	75	3.57479	50	4.17031	60	3.05052	4.17973	-1.38018	-0.464855	0.145834	0.999939	11	105292643	105351139	1	Mrc2	mannose receptor, C type 2 [Source:MGI Symbol;Acc:MGI:107818]	protein_coding	ENSMUST00000021038,ENSMUST00000100335,ENSMUST00000126931,ENSMUST00000142905,ENSMUST00000151135
ENSMUSG00000110388	3.68767	1.47585	19	1.50981	18	1.14112	15	1.80969	28	2.3714	33	1.55094	22	1.3756	1.91068	-1.37921	-0.463844	0.409532	0.999939	8	79225930	79233224	1	Gm30329	predicted gene, 30329 [Source:MGI Symbol;Acc:MGI:5589488]	antisense_RNA	ENSMUST00000211572
ENSMUSG00000020610	23.5034	25.9977	343	21.5046	263	22.4176	304	19.5256	307	18.7942	265	20.0244	290	23.3066	19.4481	1.19535	0.257435	0.0339465	0.999939	11	109425946	109452813	1	Amz2	archaelysin family metallopeptidase 2 [Source:MGI Symbol;Acc:MGI:104837]	protein_coding	ENSMUST00000020929,ENSMUST00000092500,ENSMUST00000103061,ENSMUST00000125108,ENSMUST00000131181,ENSMUST00000141739,ENSMUST00000154875,ENSMUST00000155036
ENSMUSG00000059409	35.2893	39.4695	521	38.4798	471	38.9823	529	32.4156	510	32.6687	461	33.0523	479	38.9772	32.7122	1.19164	0.252949	0.0234333	0.999939	17	46682991	46705002	-1	Ppp2r5d	protein phosphatase 2, regulatory subunit B', delta [Source:MGI Symbol;Acc:MGI:2388481]	protein_coding	ENSMUST00000002839
ENSMUSG00000033632	5.24524	3.59502	47	3.79493	46	3.79148	51	4.66708	73	4.7074	66	6.16931	89	3.72714	5.18126	-1.37688	-0.461398	0.0672265	0.999939	18	25168999	25467321	1	AW554918	expressed sequence AW554918 [Source:MGI Symbol;Acc:MGI:2147376]	protein_coding	ENSMUST00000036619,ENSMUST00000097643,ENSMUST00000100131,ENSMUST00000159605,ENSMUST00000160530,ENSMUST00000161262,ENSMUST00000162149,ENSMUST00000165400
ENSMUSG00000021760	0.900574	0.719004	9	0.775308	9	1.28837	17	1.17471	18	0.88485	12	1.82667	26	0.92756	1.29541	-1.37683	-0.461351	0.396788	0.999939	13	113042759	113046386	-1	Gpx8	glutathione peroxidase 8 (putative) [Source:MGI Symbol;Acc:MGI:1916840]	protein_coding	ENSMUST00000022282
ENSMUSG00000089940	1.62516	0.794689	10	0.775308	9	1.58285	21	1.23821	19	1.30958	18	1.61987	23	1.05095	1.38922	-1.37677	-0.461287	0.318157	0.999939	13	89739460	89887166	1	Gm4117	predicted gene 4117 [Source:MGI Symbol;Acc:MGI:3782293]	antisense_RNA	ENSMUST00000044500,ENSMUST00000161917
ENSMUSG00000067924	10.0163	8.74158	115	9.42612	115	12.626	171	18.0651	284	9.94571	140	14.9235	216	10.2646	14.3114	-1.37537	-0.459819	0.173036	0.999939	X	53669177	53670408	-1	Rtl8b	retrotransposon Gag like 8B [Source:MGI Symbol;Acc:MGI:3576504]	protein_coding	ENSMUST00000088778
ENSMUSG00000064345	878.262	247.981	3276	223.738	2741	245.342	3332	293.391	4620	364.31	5146	330.902	4800	239.02	329.535	-1.37521	-0.45965	0.0797002	0.999939	MT	3914	4951	1	mt-Nd2	mitochondrially encoded NADH dehydrogenase 2 [Source:MGI Symbol;Acc:MGI:102500]	protein_coding	ENSMUST00000082396
ENSMUSG00000006378	2.73382	2.98954	39	3.5501	43	2.0982	28	4.79408	75	3.07928	43	3.75673	54	2.87928	3.87669	-1.37512	-0.459561	0.211626	0.999939	15	79030874	79042531	1	Gcat	glycine C-acetyltransferase (2-amino-3-ketobutyrate-coenzyme A ligase) [Source:MGI Symbol;Acc:MGI:1349389]	protein_coding	ENSMUST00000006544,ENSMUST00000171999
ENSMUSG00000064370	1592.38	606.499	8013	566.342	6939	550.133	7472	746.956	11763	845.031	11937	776.678	11267	574.325	789.555	-1.37421	-0.458601	0.0682234	0.999939	MT	14145	15288	1	mt-Cytb	mitochondrially encoded cytochrome b [Source:MGI Symbol;Acc:MGI:102501]	protein_coding	ENSMUST00000082421
ENSMUSG00000028717	2.17237	2.61112	34	3.63171	44	2.39268	32	3.46063	54	3.71637	52	4.51497	65	2.8785	3.89732	-1.37415	-0.458544	0.0743273	0.999939	4	115056426	115071755	1	Tal1	T cell acute lymphocytic leukemia 1 [Source:MGI Symbol;Acc:MGI:98480]	protein_coding	ENSMUST00000030489,ENSMUST00000136946,ENSMUST00000161601,ENSMUST00000162489
ENSMUSG00000094081	0.860127	0.567635	7	0.85692	10	0.77302	10	0.793722	12	1.02643	14	1.20629	17	0.732525	1.00881	-1.37387	-0.458249	0.298269	0.999939	Y	7632774	7638489	-1	Gm20826	predicted gene, 20826 [Source:MGI Symbol;Acc:MGI:5434182]	protein_coding	ENSMUST00000179256,ENSMUST00000185348
ENSMUSG00000031373	2.53229	1.85427	24	1.83626	22	1.65647	22	2.57166	40	2.3714	33	2.37811	34	1.78233	2.44039	-1.37384	-0.458211	0.188447	0.999939	X	163976822	164027997	-1	Car5b	carbonic anhydrase 5b, mitochondrial [Source:MGI Symbol;Acc:MGI:1926249]	protein_coding	ENSMUST00000033739,ENSMUST00000126650
ENSMUSG00000038884	5.94417	4.2005	55	3.87654	47	6.07373	82	8.54045	134	4.42425	62	6.72075	97	4.71692	6.56182	-1.37365	-0.458017	0.193282	0.999939	9	20868642	20874307	1	A230050P20Rik	RIKEN cDNA A230050P20 gene [Source:MGI Symbol;Acc:MGI:2441788]	protein_coding	ENSMUST00000043911,ENSMUST00000175820,ENSMUST00000176142,ENSMUST00000176990,ENSMUST00000177067
ENSMUSG00000052911	6.6395	9.49842	125	6.73294	82	5.48476	74	11.3343	178	8.45916	119	9.34012	135	7.23871	9.71121	-1.37346	-0.457812	0.255267	0.999939	9	108479736	108490530	1	Lamb2	laminin, beta 2 [Source:MGI Symbol;Acc:MGI:99916]	protein_coding	ENSMUST00000065014,ENSMUST00000191864,ENSMUST00000193301,ENSMUST00000194147,ENSMUST00000194421,ENSMUST00000195058,ENSMUST00000195483
ENSMUSG00000087477	1.37042	0.264896	3	0.204029	2	0.77302	10	0.666726	10	0.318546	4	0.516981	7	0.413982	0.500751	-1.37316	-0.457502	0.591449	0.999939	5	114917318	114923277	-1	Gm13822	predicted gene 13822 [Source:MGI Symbol;Acc:MGI:3650351]	antisense_RNA	ENSMUST00000127563
ENSMUSG00000059498	572.493	599.914	7926	597.273	7318	688.466	9351	484.837	7635	542.838	7668	553.825	8034	628.551	527.166	1.19143	0.252689	0.0476223	0.999939	1	171051174	171064935	-1	Fcgr3	Fc receptor, IgG, low affinity III [Source:MGI Symbol;Acc:MGI:95500]	protein_coding	ENSMUST00000164044,ENSMUST00000164179,ENSMUST00000168817,ENSMUST00000169017
ENSMUSG00000004791	2.23819	2.08133	27	3.06043	37	2.83441	38	2.95264	46	3.22085	45	4.92855	71	2.65872	3.70068	-1.37285	-0.457172	0.188069	0.999939	12	85166635	85177790	-1	Pgf	placental growth factor [Source:MGI Symbol;Acc:MGI:105095]	protein_coding	ENSMUST00000004913,ENSMUST00000220985,ENSMUST00000222850,ENSMUST00000223220
ENSMUSG00000075040	6.50891	4.73029	62	3.38687	41	3.12889	42	6.31802	99	4.21188	59	4.79069	69	3.74868	5.10687	-1.37284	-0.457165	0.123075	0.999939	2	91643669	91649791	-1	Zfp408	zinc finger protein 408 [Source:MGI Symbol;Acc:MGI:2685857]	protein_coding	ENSMUST00000099714,ENSMUST00000111333,ENSMUST00000127702,ENSMUST00000145582,ENSMUST00000152769,ENSMUST00000155045
ENSMUSG00000061119	237.612	242.834	3208	220.473	2701	240.483	3266	190.144	2994	210.913	2979	191.042	2771	234.597	197.366	1.18869	0.249372	0.0312916	0.999939	7	92874470	92934583	1	Prcp	prolylcarboxypeptidase (angiotensinase C) [Source:MGI Symbol;Acc:MGI:1919711]	protein_coding	ENSMUST00000076052,ENSMUST00000207594,ENSMUST00000207992,ENSMUST00000208103,ENSMUST00000208686
ENSMUSG00000019818	169.995	124.69	1647	119.03	1458	140.285	1905	102.962	1621	109.19	1542	110.324	1600	128.002	107.492	1.18837	0.248978	0.0415761	0.999939	10	41519414	41531048	1	Cd164	CD164 antigen [Source:MGI Symbol;Acc:MGI:1859568]	protein_coding	ENSMUST00000019962,ENSMUST00000186388,ENSMUST00000187279,ENSMUST00000189300
ENSMUSG00000038368	6.01396	7.22788	95	6.24327	76	3.79148	51	7.58798	119	7.96365	112	7.20327	104	5.75421	7.58497	-1.37182	-0.456095	0.108841	0.999939	4	88094629	88411011	1	Focad	focadhesin [Source:MGI Symbol;Acc:MGI:2676921]	protein_coding	ENSMUST00000097992,ENSMUST00000107147,ENSMUST00000107148,ENSMUST00000129967,ENSMUST00000130603,ENSMUST00000144388,ENSMUST00000147527,ENSMUST00000159342,ENSMUST00000161058,ENSMUST00000162039
ENSMUSG00000033458	1.65107	1.7029	22	0.938531	11	1.21475	16	2.25417	35	1.73431	24	1.27522	18	1.28539	1.75456	-1.371	-0.455224	0.317621	0.999939	7	64346758	64374095	-1	Fan1	FANCD2/FANCI-associated nuclease 1 [Source:MGI Symbol;Acc:MGI:3045266]	protein_coding	ENSMUST00000163289,ENSMUST00000206329,ENSMUST00000206730,ENSMUST00000206778
ENSMUSG00000069808	1.22085	0.794689	10	1.34659	16	1.36199	18	1.80969	28	1.30958	18	1.55094	22	1.16775	1.55674	-1.37089	-0.455108	0.204699	0.999939	11	76179671	76214827	1	Fam57a	family with sequence similarity 57, member A [Source:MGI Symbol;Acc:MGI:2151840]	protein_coding	ENSMUST00000094014,ENSMUST00000127340,ENSMUST00000129853,ENSMUST00000130527,ENSMUST00000169560
ENSMUSG00000036918	103.365	118.711	1568	108.584	1330	113.708	1544	89.754	1413	100.2	1415	97.8473	1419	113.668	95.9339	1.18535	0.245308	0.0232726	0.999939	17	87282886	87381769	1	Ttc7	tetratricopeptide repeat domain 7 [Source:MGI Symbol;Acc:MGI:1920999]	protein_coding	ENSMUST00000041110,ENSMUST00000125875,ENSMUST00000126497,ENSMUST00000127970,ENSMUST00000144204,ENSMUST00000148126,ENSMUST00000148554,ENSMUST00000153014,ENSMUST00000154255
ENSMUSG00000023045	1.42043	1.17311	15	0.448863	5	0.993883	13	1.4287	22	0.672486	9	1.41308	20	0.871953	1.17142	-1.36967	-0.453828	0.356552	0.999939	15	102150526	102163474	1	Soat2	sterol O-acyltransferase 2 [Source:MGI Symbol;Acc:MGI:1332226]	protein_coding	ENSMUST00000023806,ENSMUST00000160465
ENSMUSG00000097194	1.15891	0.49195	6	0.448863	5	0.404915	5	1.04771	16	0.318546	4	0.654843	9	0.448576	0.6737	-1.36939	-0.453536	0.515672	0.999939	8	94422898	94435103	-1	9330175E14Rik	RIKEN cDNA 9330175E14 gene [Source:MGI Symbol;Acc:MGI:2443913]	lincRNA	ENSMUST00000180445,ENSMUST00000180612
ENSMUSG00000027646	11.4589	7.68199	101	6.89616	84	9.60754	130	9.8104	154	13.4851	190	10.0984	146	8.0619	11.1313	-1.36933	-0.453467	0.255294	0.999939	2	157418444	157471862	1	Src	Rous sarcoma oncogene [Source:MGI Symbol;Acc:MGI:98397]	protein_coding	ENSMUST00000029175,ENSMUST00000092576,ENSMUST00000109529,ENSMUST00000109531,ENSMUST00000109533,ENSMUST00000129770,ENSMUST00000133900,ENSMUST00000145715
ENSMUSG00000101859	1.03082	0.189212	2	0.448863	5	0.699399	9	0.539731	8	0.389334	5	0.723773	10	0.445824	0.550946	-1.36916	-0.453293	0.487806	0.999939	2	118123451	118124047	-1	Gm29233	predicted gene 29233 [Source:MGI Symbol;Acc:MGI:5579939]	lincRNA	ENSMUST00000190311
ENSMUSG00000097125	9.75423	4.42755	58	6.40649	78	8.4296	114	8.73094	137	7.39734	104	9.47799	137	6.42122	8.53542	-1.36773	-0.451783	0.089064	0.999939	17	29461896	29491925	-1	Gm26885	predicted gene, 26885 [Source:MGI Symbol;Acc:MGI:5477379]	lincRNA	ENSMUST00000181920
ENSMUSG00000030888	8.19091	9.80116	129	6.16166	75	6.73632	91	11.3978	179	11.2199	158	8.1683	118	7.56638	10.262	-1.36764	-0.451685	0.052743	0.999939	7	105731730	105737385	-1	Rrp8	ribosomal RNA processing 8, methyltransferase, homolog (yeast) [Source:MGI Symbol;Acc:MGI:1914251]	protein_coding	ENSMUST00000033179,ENSMUST00000098148,ENSMUST00000127738,ENSMUST00000137902,ENSMUST00000148176,ENSMUST00000154852
ENSMUSG00000037206	2.08267	1.85427	24	2.40754	29	2.39268	32	3.07964	48	2.3714	33	3.6878	53	2.21816	3.04628	-1.36608	-0.450045	0.319957	0.999939	9	58156268	58204306	-1	Islr	immunoglobulin superfamily containing leucine-rich repeat [Source:MGI Symbol;Acc:MGI:1349645]	protein_coding	ENSMUST00000041477,ENSMUST00000168864,ENSMUST00000217578
ENSMUSG00000086894	6.60357	2.76249	36	4.77427	58	4.38045	59	3.46063	54	6.83104	96	6.3761	92	3.9724	5.55592	-1.36599	-0.449947	0.235869	0.999939	5	144277061	144280513	1	Gm15708	predicted gene 15708 [Source:MGI Symbol;Acc:MGI:3783149]	sense_intronic	ENSMUST00000156467,ENSMUST00000198873
ENSMUSG00000111481	5.54124	2.00564	26	1.18337	14	0.920262	12	1.4922	23	1.73431	24	2.17132	31	1.36976	1.79927	-1.3657	-0.449637	0.489093	0.999939	9	37329767	37334429	-1			TEC	ENSMUST00000217345
ENSMUSG00000024620	2.13883	2.15701	28	2.97882	36	2.31906	31	4.54009	71	2.44219	34	3.27421	47	2.48496	3.41883	-1.36523	-0.449144	0.356989	0.999939	18	61045150	61085061	1	Pdgfrb	platelet derived growth factor receptor, beta polypeptide [Source:MGI Symbol;Acc:MGI:97531]	protein_coding	ENSMUST00000025522,ENSMUST00000115274
ENSMUSG00000059540	1.35107	1.40017	18	1.10175	13	1.28837	17	2.19067	34	2.01746	28	1.13736	16	1.26343	1.78183	-1.36514	-0.449049	0.377119	0.999939	2	181680310	181688071	1	Tcea2	transcription elongation factor A (SII), 2 [Source:MGI Symbol;Acc:MGI:107368]	protein_coding	ENSMUST00000103042,ENSMUST00000125892,ENSMUST00000126623,ENSMUST00000126844,ENSMUST00000129006,ENSMUST00000129686,ENSMUST00000129745,ENSMUST00000136145
ENSMUSG00000050737	1.14255	0.64332	8	0.85692	10	0.77302	10	0.666726	10	0.814062	11	2.03346	29	0.757753	1.17142	-1.36496	-0.448861	0.459016	0.999939	2	30889471	30929863	-1	Ptges	prostaglandin E synthase [Source:MGI Symbol;Acc:MGI:1927593]	protein_coding	ENSMUST00000056046,ENSMUST00000102852,ENSMUST00000126588,ENSMUST00000132244
ENSMUSG00000026778	1.35081	0.340581	4	0.693697	8	0.699399	9	0.730224	11	0.53091	7	1.06843	15	0.577892	0.77652	-1.36436	-0.448226	0.361654	0.999939	2	11172108	11301222	1	Prkcq	protein kinase C, theta [Source:MGI Symbol;Acc:MGI:97601]	protein_coding	ENSMUST00000028118,ENSMUST00000102970,ENSMUST00000114853,ENSMUST00000192461,ENSMUST00000195207,ENSMUST00000195628
ENSMUSG00000097180	0.803092	0.49195	6	0.28564	3	0.478536	6	0.349238	5	0.88485	12	0.585912	8	0.418709	0.606666	-1.36353	-0.44735	0.464688	0.999939	5	23850597	23855038	1	2700038G22Rik	RIKEN cDNA 2700038G22 gene [Source:MGI Symbol;Acc:MGI:1914444]	lincRNA	ENSMUST00000181574,ENSMUST00000197551
ENSMUSG00000028369	1.33075	0.870373	11	0.612086	7	0.625778	8	0.793722	12	1.168	16	0.930566	13	0.702746	0.964096	-1.36322	-0.447018	0.716274	0.999939	4	58042442	58206859	-1	Svep1	sushi, von Willebrand factor type A, EGF and pentraxin domain containing 1 [Source:MGI Symbol;Acc:MGI:1928849]	protein_coding	ENSMUST00000042850,ENSMUST00000128783,ENSMUST00000146329,ENSMUST00000149152
ENSMUSG00000036975	1.00781	1.02174	13	0.938531	11	0.920262	12	2.25417	35	0.88485	12	1.06843	15	0.960179	1.40248	-1.36311	-0.446899	0.296694	0.999939	1	119907890	119913208	-1	Tmem177	transmembrane protein 177 [Source:MGI Symbol;Acc:MGI:1913593]	protein_coding	ENSMUST00000037906
ENSMUSG00000000823	7.03826	7.07651	93	5.34555	65	6.29459	85	10.8264	170	6.68946	94	8.23723	119	6.23888	8.58435	-1.36308	-0.446866	0.0819466	0.999939	2	181582103	181592803	-1	Zfp512b	zinc finger protein 512B [Source:MGI Symbol;Acc:MGI:2685478]	protein_coding	ENSMUST00000108789,ENSMUST00000128553,ENSMUST00000131866,ENSMUST00000132538,ENSMUST00000133598,ENSMUST00000135561,ENSMUST00000140103,ENSMUST00000150552,ENSMUST00000153998,ENSMUST00000155947
ENSMUSG00000000959	45.6525	71.03	938	65.0035	796	56.4305	766	54.0048	850	53.6219	757	54.1451	785	64.1547	53.924	1.18426	0.243988	0.0367595	0.999939	14	54360834	54369673	1	Oxa1l	oxidase assembly 1-like [Source:MGI Symbol;Acc:MGI:1916339]	protein_coding	ENSMUST00000000985,ENSMUST00000196882,ENSMUST00000198107,ENSMUST00000228567,ENSMUST00000228719
ENSMUSG00000067235	17.1691	5.33577	70	10.8135	132	13.9512	189	12.4138	195	11.6446	164	14.0963	204	10.0335	12.7183	-1.36294	-0.446725	0.23398	0.999939	17	35470089	35474563	1	H2-Q10	histocompatibility 2, Q region locus 10 [Source:MGI Symbol;Acc:MGI:95929]	protein_coding	ENSMUST00000068291,ENSMUST00000174525,ENSMUST00000174589
ENSMUSG00000042743	3.01991	1.85427	24	2.40754	29	1.43561	19	1.80969	28	3.92873	55	2.30918	33	1.89914	2.68253	-1.3628	-0.446572	0.287924	0.999939	13	104109741	104141735	1	Sgtb	small glutamine-rich tetratricopeptide repeat (TPR)-containing, beta [Source:MGI Symbol;Acc:MGI:2444615]	protein_coding	ENSMUST00000044385,ENSMUST00000159574,ENSMUST00000160322
ENSMUSG00000026384	3.90598	1.62722	21	1.02014	12	2.83441	38	2.63516	41	2.01746	28	2.30918	33	1.82726	2.3206	-1.36226	-0.446004	0.244186	0.999939	1	119652467	119837613	-1	Ptpn4	protein tyrosine phosphatase, non-receptor type 4 [Source:MGI Symbol;Acc:MGI:1099792]	protein_coding	ENSMUST00000064091,ENSMUST00000163179,ENSMUST00000163435,ENSMUST00000163621,ENSMUST00000164086,ENSMUST00000164269,ENSMUST00000166422,ENSMUST00000166624,ENSMUST00000168303,ENSMUST00000168429,ENSMUST00000168808
ENSMUSG00000010110	44.6292	43.8593	579	47.5386	582	47.9641	651	37.1144	584	38.9688	550	41.8065	606	46.454	39.2966	1.18284	0.242254	0.046714	0.999939	19	8741413	8756069	1	Stx5a	syntaxin 5A [Source:MGI Symbol;Acc:MGI:1928483]	protein_coding	ENSMUST00000010254,ENSMUST00000073430,ENSMUST00000175642,ENSMUST00000175834,ENSMUST00000175872,ENSMUST00000175901,ENSMUST00000176009,ENSMUST00000176013,ENSMUST00000176093,ENSMUST00000176182,ENSMUST00000176260,ENSMUST00000176314,ENSMUST00000176381,ENSMUST00000176404,ENSMUST00000176570,ENSMUST00000176844,ENSMUST00000176968,ENSMUST00000177322,ENSMUST00000177373
ENSMUSG00000022747	9.66448	5.86556	77	3.22365	39	4.89579	66	6.44502	101	6.26474	88	5.89358	85	4.66167	6.20111	-1.36066	-0.444308	0.124259	0.999939	16	58468125	58524243	-1	St3gal6	ST3 beta-galactoside alpha-2,3-sialyltransferase 6 [Source:MGI Symbol;Acc:MGI:1888707]	protein_coding	ENSMUST00000114357,ENSMUST00000114358,ENSMUST00000123918,ENSMUST00000125712,ENSMUST00000126978,ENSMUST00000135721,ENSMUST00000137035,ENSMUST00000137850,ENSMUST00000142900,ENSMUST00000145283,ENSMUST00000148061,ENSMUST00000149197,ENSMUST00000149456,ENSMUST00000151510
ENSMUSG00000041134	0.888283	0.870373	11	1.4282	17	1.80371	24	1.3652	21	2.08825	29	2.03346	29	1.36743	1.82897	-1.36062	-0.444268	0.466099	0.999939	16	85421533	85553397	-1	Cyyr1	cysteine and tyrosine-rich protein 1 [Source:MGI Symbol;Acc:MGI:2152187]	protein_coding	ENSMUST00000114174,ENSMUST00000162621,ENSMUST00000163020,ENSMUST00000175700
ENSMUSG00000074829	3.6248	3.59502	47	3.06043	37	4.08596	55	4.03211	63	5.13213	72	5.61786	81	3.58047	4.92736	-1.36036	-0.443986	0.0694042	0.999939	9	124291804	124312696	-1	2010315B03Rik	RIKEN cDNA 2010315B03 gene [Source:MGI Symbol;Acc:MGI:1919321]	protein_coding	ENSMUST00000071300,ENSMUST00000177714,ENSMUST00000185949,ENSMUST00000186041,ENSMUST00000189915
ENSMUSG00000031112	1.52553	0.870373	11	1.4282	17	1.43561	19	1.93668	30	1.23879	17	1.82667	26	1.24473	1.66738	-1.36029	-0.443913	0.269033	0.999939	X	50841047	50893097	1	Stk26	serine/threonine kinase 26 [Source:MGI Symbol;Acc:MGI:1917665]	protein_coding	ENSMUST00000033444,ENSMUST00000114887,ENSMUST00000136741,ENSMUST00000146956
ENSMUSG00000041633	3.47901	2.53544	33	2.97882	36	2.39268	32	3.84161	60	3.15006	44	3.6878	53	2.63564	3.55983	-1.36023	-0.443852	0.224553	0.999939	X	153685154	153696391	-1	Kctd12b	potassium channel tetramerisation domain containing 12b [Source:MGI Symbol;Acc:MGI:2444667]	protein_coding	ENSMUST00000039424,ENSMUST00000112572
ENSMUSG00000015854	60.7984	135.362	1788	97.3216	1192	72.4798	984	126.075	1985	136.656	1930	139.413	2022	101.721	134.048	-1.3601	-0.443718	0.175231	0.999939	3	87357881	87371073	1	Cd5l	CD5 antigen-like [Source:MGI Symbol;Acc:MGI:1334419]	protein_coding	ENSMUST00000015998
ENSMUSG00000066900	61.4261	69.2893	915	76.3475	935	72.259	981	59.7196	940	61.6209	870	63.9333	927	72.6319	61.758	1.17556	0.233354	0.0345356	0.999939	5	117091680	117116113	-1	Suds3	suppressor of defective silencing 3 homolog (S. cerevisiae) [Source:MGI Symbol;Acc:MGI:1919204]	protein_coding	ENSMUST00000086471,ENSMUST00000166397,ENSMUST00000200684,ENSMUST00000201287,ENSMUST00000202684,ENSMUST00000202713
ENSMUSG00000024462	3.95831	2.68681	35	2.32592	28	2.24544	30	3.46063	54	2.30061	32	4.37711	63	2.41939	3.37945	-1.35941	-0.44298	0.248834	0.999939	17	37045966	37075067	1	Gabbr1	gamma-aminobutyric acid (GABA) B receptor, 1 [Source:MGI Symbol;Acc:MGI:1860139]	protein_coding	ENSMUST00000025338,ENSMUST00000172789,ENSMUST00000172792,ENSMUST00000173564,ENSMUST00000173823,ENSMUST00000174071,ENSMUST00000174181,ENSMUST00000174347,ENSMUST00000174456,ENSMUST00000174826,ENSMUST00000174866
ENSMUSG00000025997	1.25964	0.870373	11	0.530474	6	1.21475	16	1.17471	18	1.23879	17	0.999497	14	0.871864	1.13766	-1.35887	-0.442408	0.306949	0.999939	1	69531214	69687245	-1	Ikzf2	IKAROS family zinc finger 2 [Source:MGI Symbol;Acc:MGI:1342541]	protein_coding	ENSMUST00000027146,ENSMUST00000187184,ENSMUST00000187870,ENSMUST00000188110,ENSMUST00000188919,ENSMUST00000190016,ENSMUST00000190771,ENSMUST00000190855,ENSMUST00000191262
ENSMUSG00000085787	4.19941	3.89776	51	4.44782	54	2.76079	37	5.42906	85	4.91976	69	4.37711	63	3.70212	4.90864	-1.35872	-0.442248	0.292298	0.999939	4	150315177	150315436	-1	Gm13092	predicted gene 13092 [Source:MGI Symbol;Acc:MGI:3649661]	processed_pseudogene	ENSMUST00000136346
ENSMUSG00000035448	1.28083	1.09743	14	0.938531	11	1.50923	20	1.80969	28	1.09721	15	1.96453	28	1.18173	1.62381	-1.35872	-0.442246	0.296093	0.999939	9	124021972	124031689	1	Ccr3	chemokine (C-C motif) receptor 3 [Source:MGI Symbol;Acc:MGI:104616]	protein_coding	ENSMUST00000039171
ENSMUSG00000031760	1.65288	0.64332	8	0.85692	10	0.993883	13	1.4922	23	0.601698	8	1.48201	21	0.831374	1.19197	-1.35869	-0.442216	0.537929	0.999939	8	94152607	94154146	1	Mt3	metallothionein 3 [Source:MGI Symbol;Acc:MGI:97173]	protein_coding	ENSMUST00000034211,ENSMUST00000211915,ENSMUST00000211930
ENSMUSG00000097077	2.52869	0.794689	10	1.50981	18	2.0982	28	2.06368	32	1.66352	23	1.82667	26	1.46757	1.85129	-1.35869	-0.442215	0.370912	0.999939	17	55954771	55959381	-1	Gm16712	predicted gene, 16712 [Source:MGI Symbol;Acc:MGI:4439636]	lincRNA	ENSMUST00000181962
ENSMUSG00000045038	5.82262	1.55154	20	1.10175	13	2.17182	29	2.25417	35	1.94667	27	2.17132	31	1.60837	2.12405	-1.35865	-0.44217	0.373908	0.999939	17	86167785	86657919	1	Prkce	protein kinase C, epsilon [Source:MGI Symbol;Acc:MGI:97599]	protein_coding	ENSMUST00000097274,ENSMUST00000097275,ENSMUST00000136986,ENSMUST00000142003,ENSMUST00000150486
ENSMUSG00000046605	3.0257	2.45975	32	2.57076	31	3.64424	49	4.2226	66	3.29164	46	4.17031	60	2.89158	3.89485	-1.35843	-0.441936	0.189129	0.999939	11	121616197	121673153	-1	B3gntl1	UDP-GlcNAc:betaGal beta-1,3-N-acetylglucosaminyltransferase-like 1 [Source:MGI Symbol;Acc:MGI:2441705]	protein_coding	ENSMUST00000062654,ENSMUST00000067399
ENSMUSG00000021066	1.1369	0.946058	12	1.59142	19	0.920262	12	1.93668	30	1.09721	15	1.55094	22	1.15258	1.52828	-1.35802	-0.441509	0.402882	0.999939	12	69892614	69966417	1	Atl1	atlastin GTPase 1 [Source:MGI Symbol;Acc:MGI:1921241]	protein_coding	ENSMUST00000021466,ENSMUST00000220935,ENSMUST00000222141,ENSMUST00000222246,ENSMUST00000223456
ENSMUSG00000056938	5.83316	7.60631	100	7.38583	90	4.60131	62	9.17542	144	8.52995	120	8.09937	117	6.53115	8.60158	-1.35756	-0.44102	0.0886781	0.999939	11	103101682	103112200	1	Acbd4	acyl-Coenzyme A binding domain containing 4 [Source:MGI Symbol;Acc:MGI:1914381]	protein_coding	ENSMUST00000024492,ENSMUST00000092559,ENSMUST00000107040,ENSMUST00000124965,ENSMUST00000129870,ENSMUST00000130749,ENSMUST00000134884,ENSMUST00000139374,ENSMUST00000140372,ENSMUST00000142630,ENSMUST00000146176,ENSMUST00000147701,ENSMUST00000150780,ENSMUST00000152971,ENSMUST00000161013,ENSMUST00000162338
ENSMUSG00000030960	5.05646	3.89776	51	4.2846	52	5.2639	71	6.63551	104	5.06134	71	6.51396	94	4.48209	6.07027	-1.35678	-0.440187	0.0531036	0.999939	7	132827457	132852673	-1	Eef1akmt2	EEF1A lysine methyltransferase 2 [Source:MGI Symbol;Acc:MGI:1919346]	protein_coding	ENSMUST00000033257,ENSMUST00000120425,ENSMUST00000135932,ENSMUST00000141920,ENSMUST00000152410,ENSMUST00000154914
ENSMUSG00000043099	1.12595	1.7029	22	1.4282	17	0.699399	9	2.00018	31	1.30958	18	1.55094	22	1.27683	1.62023	-1.35657	-0.439959	0.374943	0.999939	11	75164565	75169519	-1	Hic1	hypermethylated in cancer 1 [Source:MGI Symbol;Acc:MGI:1338010]	protein_coding	ENSMUST00000055619,ENSMUST00000131720
ENSMUSG00000020309	1.3379	0.946058	12	1.83626	22	0.846641	11	1.93668	30	1.80509	25	0.999497	14	1.20965	1.58042	-1.35646	-0.439851	0.29612	0.999939	11	30976707	30986350	-1	Chac2	ChaC, cation transport regulator 2 [Source:MGI Symbol;Acc:MGI:1915294]	protein_coding	ENSMUST00000020553,ENSMUST00000101394
ENSMUSG00000036768	2.95113	3.74639	49	4.52943	55	2.17182	29	3.65112	57	4.63661	65	5.34214	77	3.48255	4.54329	-1.35602	-0.439379	0.1496	0.999939	9	122951046	123018733	1	Kif15	kinesin family member 15 [Source:MGI Symbol;Acc:MGI:1098258]	protein_coding	ENSMUST00000040717,ENSMUST00000213745,ENSMUST00000213945,ENSMUST00000214183,ENSMUST00000214311,ENSMUST00000214652,ENSMUST00000214880,ENSMUST00000214921,ENSMUST00000215176,ENSMUST00000216048,ENSMUST00000216062,ENSMUST00000216388,ENSMUST00000216491,ENSMUST00000216730,ENSMUST00000217401,ENSMUST00000217415,ENSMUST00000217612
ENSMUSG00000073478	2.46817	2.98954	39	2.32592	28	1.87733	25	3.20664	50	3.07928	43	3.27421	47	2.3976	3.18671	-1.35578	-0.439122	0.178345	0.999939	1	191224454	191226140	1	D730003I15Rik	RIKEN cDNA D730003I15 gene [Source:MGI Symbol;Acc:MGI:1925971]	lincRNA	ENSMUST00000139056,ENSMUST00000194375
ENSMUSG00000064363	1250.24	466.255	6160	411.117	5037	384.559	5223	535.508	8433	621.058	8773	552.032	8008	420.644	569.533	-1.35566	-0.438991	0.121946	0.999939	MT	10167	11544	1	mt-Nd4	mitochondrially encoded NADH dehydrogenase 4 [Source:MGI Symbol;Acc:MGI:102498]	protein_coding	ENSMUST00000082414
ENSMUSG00000057098	1.42985	0.946058	12	1.26498	15	1.43561	19	1.4922	23	1.52194	21	1.8956	27	1.21555	1.63658	-1.35563	-0.43896	0.424726	0.999939	11	44617317	45008091	1	Ebf1	early B cell factor 1 [Source:MGI Symbol;Acc:MGI:95275]	protein_coding	ENSMUST00000081265,ENSMUST00000101326,ENSMUST00000109268,ENSMUST00000135993,ENSMUST00000138452,ENSMUST00000140822,ENSMUST00000149997
ENSMUSG00000096960	0.922453	0.64332	8	0.28564	3	0.552157	7	0.793722	12	0.318546	4	0.999497	14	0.493706	0.703921	-1.35481	-0.438086	0.541749	0.999939	16	25059639	25069058	1	A230028O05Rik	RIKEN cDNA A230028O05 gene [Source:MGI Symbol;Acc:MGI:2442126]	lincRNA	ENSMUST00000181655
ENSMUSG00000067629	1.52051	0.416266	5	0.775308	9	0.920262	12	0.666726	10	0.88485	12	1.27522	18	0.703945	0.942265	-1.35468	-0.437947	0.444252	0.999939	17	26941253	26972434	1	Syngap1	synaptic Ras GTPase activating protein 1 homolog (rat) [Source:MGI Symbol;Acc:MGI:3039785]	protein_coding	ENSMUST00000081285,ENSMUST00000177932,ENSMUST00000193200,ENSMUST00000194598,ENSMUST00000200799,ENSMUST00000201186,ENSMUST00000201349,ENSMUST00000201702,ENSMUST00000202049,ENSMUST00000202208,ENSMUST00000202939
ENSMUSG00000032202	3.09708	1.85427	24	3.22365	39	4.15958	56	4.98457	78	3.00849	42	4.03245	58	3.07917	4.0085	-1.35373	-0.436944	0.212513	0.999939	9	73044854	73097629	1	Rab27a	RAB27A, member RAS oncogene family [Source:MGI Symbol;Acc:MGI:1861441]	protein_coding	ENSMUST00000034722,ENSMUST00000184032,ENSMUST00000184146,ENSMUST00000184575
ENSMUSG00000052291	0.975388	0.719004	9	1.26498	15	0.77302	10	0.984215	15	1.38037	19	1.27522	18	0.919	1.21327	-1.35358	-0.436783	0.288611	0.999939	10	116509052	116583515	1	5330438D12Rik	RIKEN cDNA 5330438D12 gene [Source:MGI Symbol;Acc:MGI:3026931]	processed_transcript	ENSMUST00000064101,ENSMUST00000218139,ENSMUST00000219210,ENSMUST00000219273,ENSMUST00000220305
ENSMUSG00000022070	4.64056	3.82207	50	5.83522	71	3.8651	52	5.55605	87	5.34449	75	7.06541	102	4.50746	5.98865	-1.35319	-0.436367	0.106897	0.999939	14	99046222	99074540	1	Bora	bora, aurora kinase A activator [Source:MGI Symbol;Acc:MGI:1924994]	protein_coding	ENSMUST00000022656,ENSMUST00000226823,ENSMUST00000227128,ENSMUST00000227744,ENSMUST00000228082
ENSMUSG00000028613	2.86615	1.47585	19	3.22365	39	1.95096	26	3.96861	62	1.52194	21	3.54994	51	2.21682	3.0135	-1.35317	-0.436346	0.290066	0.999939	4	107802261	107876840	1	Lrp8	low density lipoprotein receptor-related protein 8, apolipoprotein e receptor [Source:MGI Symbol;Acc:MGI:1340044]	protein_coding	ENSMUST00000030356,ENSMUST00000106731,ENSMUST00000106732,ENSMUST00000106733,ENSMUST00000123140,ENSMUST00000126573,ENSMUST00000135022,ENSMUST00000135591,ENSMUST00000143601,ENSMUST00000145832,ENSMUST00000146552,ENSMUST00000147319
ENSMUSG00000063605	4.12439	4.2005	55	3.30526	40	3.57062	48	6.00054	94	4.49504	63	4.51497	65	3.69213	5.00351	-1.35316	-0.436327	0.0906	0.999939	8	94902869	94918098	-1	Ccdc102a	coiled-coil domain containing 102A [Source:MGI Symbol;Acc:MGI:2686927]	protein_coding	ENSMUST00000077955,ENSMUST00000162020
ENSMUSG00000048332	1.67297	1.2488	16	1.10175	13	1.14112	15	3.14314	49	1.02643	14	1.13736	16	1.16389	1.76897	-1.35313	-0.436295	0.54874	0.999939	3	53041528	53261679	1	Lhfp	lipoma HMGIC fusion partner [Source:MGI Symbol;Acc:MGI:1920048]	protein_coding	ENSMUST00000059562,ENSMUST00000137954,ENSMUST00000147139,ENSMUST00000196913
ENSMUSG00000040189	1.45775	0.794689	10	1.26498	15	2.02458	27	1.80969	28	1.59273	22	1.75774	25	1.36141	1.72005	-1.35278	-0.435922	0.25127	0.999939	7	45924072	45948963	1	Ccdc114	coiled-coil domain containing 114 [Source:MGI Symbol;Acc:MGI:2446120]	protein_coding	ENSMUST00000038720,ENSMUST00000210039,ENSMUST00000210602,ENSMUST00000210867,ENSMUST00000211367,ENSMUST00000211628
ENSMUSG00000021200	0.778071	0.64332	8	0.530474	6	0.993883	13	0.793722	12	1.02643	14	1.06843	15	0.722559	0.962858	-1.35244	-0.435566	0.42052	0.999939	12	103321142	103356001	-1	Asb2	ankyrin repeat and SOCS box-containing 2 [Source:MGI Symbol;Acc:MGI:1929743]	protein_coding	ENSMUST00000021617,ENSMUST00000127447,ENSMUST00000135694,ENSMUST00000149431
ENSMUSG00000034227	0.620642	0.340581	4	0.0408057	0	0.257673	3	0.28574	4	0.318546	4	0.103396	1	0.21302	0.235894	-1.35236	-0.435478	0.680655	0.999939	11	116330704	116335399	-1	Foxj1	forkhead box J1 [Source:MGI Symbol;Acc:MGI:1347474]	protein_coding	ENSMUST00000036215
ENSMUSG00000034220	19.5244	14.4936	191	16.5263	202	18.8102	255	22.0655	347	19.5729	276	25.8146	374	16.61	22.4843	-1.35217	-0.435276	0.187251	0.999939	1	92831645	92860779	1	Gpc1	glypican 1 [Source:MGI Symbol;Acc:MGI:1194891]	protein_coding	ENSMUST00000045970,ENSMUST00000190215,ENSMUST00000190586,ENSMUST00000190677,ENSMUST00000191373
ENSMUSG00000031673	0.625843	1.09743	14	0.693697	8	0.552157	7	1.04771	16	0.814062	11	1.20629	17	0.781094	1.02269	-1.35185	-0.434931	0.321126	0.999939	8	102632095	102785642	-1	Cdh11	cadherin 11 [Source:MGI Symbol;Acc:MGI:99217]	protein_coding	ENSMUST00000075190,ENSMUST00000210425,ENSMUST00000210578
ENSMUSG00000036241	78.2284	93.6598	1237	87.365	1070	99.2779	1348	80.9279	1274	80.4505	1136	77.0991	1118	93.4342	79.4925	1.1741	0.23155	0.0360698	0.999939	4	41135743	41193380	1	Ube2r2	ubiquitin-conjugating enzyme E2R 2 [Source:MGI Symbol;Acc:MGI:1914865]	protein_coding	ENSMUST00000040008,ENSMUST00000123642,ENSMUST00000129874
ENSMUSG00000022122	122.302	61.4181	811	69.4105	850	77.4861	1052	109.248	1720	88.3788	1248	84.4058	1224	69.4382	94.0108	-1.3511	-0.434133	0.33394	0.999939	14	103814625	103844402	-1	Ednrb	endothelin receptor type B [Source:MGI Symbol;Acc:MGI:102720]	protein_coding	ENSMUST00000022718,ENSMUST00000172237,ENSMUST00000227824
ENSMUSG00000004891	9.53264	8.21178	108	5.83522	71	8.28236	112	11.0169	173	8.74231	123	10.2362	148	7.44312	9.99847	-1.3509	-0.433918	0.376655	0.999939	3	87971078	87980451	1	Nes	nestin [Source:MGI Symbol;Acc:MGI:101784]	protein_coding	ENSMUST00000090973,ENSMUST00000159830,ENSMUST00000160694
ENSMUSG00000012126	1.40868	1.40017	18	1.4282	17	1.14112	15	1.87318	29	1.45115	20	2.03346	29	1.32316	1.78593	-1.35071	-0.433719	0.21818	0.999939	4	134102570	134127593	1	Ubxn11	UBX domain protein 11 [Source:MGI Symbol;Acc:MGI:1914836]	protein_coding	ENSMUST00000070246,ENSMUST00000074690,ENSMUST00000123281,ENSMUST00000127632,ENSMUST00000131329,ENSMUST00000135287,ENSMUST00000139616,ENSMUST00000142442,ENSMUST00000151113,ENSMUST00000151407,ENSMUST00000156323,ENSMUST00000156750
ENSMUSG00000048007	8.48509	8.36315	110	7.63067	93	6.6627	90	9.42941	148	10.512	148	10.5809	153	7.55217	10.1741	-1.35056	-0.433559	0.108383	0.999939	X	134537256	134541865	-1	Timm8a1	translocase of inner mitochondrial membrane 8A1 [Source:MGI Symbol;Acc:MGI:1353433]	protein_coding	ENSMUST00000054213
ENSMUSG00000047632	1.29104	1.09743	14	1.59142	19	1.87733	25	1.80969	28	1.94667	27	2.30918	33	1.52206	2.02185	-1.34996	-0.432919	0.310314	0.999939	19	36917550	36919615	-1	Fgfbp3	fibroblast growth factor binding protein 3 [Source:MGI Symbol;Acc:MGI:1919764]	protein_coding	ENSMUST00000057337
ENSMUSG00000073968	2.38858	1.55154	20	2.24431	27	2.68717	36	3.46063	54	1.94667	27	3.34314	48	2.161	2.91681	-1.34977	-0.432712	0.260783	0.999939	7	102677582	102687327	-1	Trim68	tripartite motif-containing 68 [Source:MGI Symbol;Acc:MGI:2142077]	protein_coding	ENSMUST00000082175,ENSMUST00000209621,ENSMUST00000209654,ENSMUST00000210406,ENSMUST00000210855
ENSMUSG00000029594	15.5767	14.0395	185	11.0583	135	10.0493	136	18.6366	293	14.6885	207	13.8896	201	11.7157	15.7382	-1.3497	-0.432639	0.0916977	0.999939	5	120116465	120198981	1	Rbm19	RNA binding motif protein 19 [Source:MGI Symbol;Acc:MGI:1921361]	protein_coding	ENSMUST00000031590,ENSMUST00000200841,ENSMUST00000201075,ENSMUST00000201105,ENSMUST00000201527,ENSMUST00000201792,ENSMUST00000202213,ENSMUST00000202388,ENSMUST00000202777,ENSMUST00000202788
ENSMUSG00000097287	0.624701	0.946058	12	0.28564	3	0.478536	6	1.04771	16	0.460122	6	0.654843	9	0.570078	0.720892	-1.34913	-0.432032	0.537103	0.999939	5	143758354	143768575	1	D130017N08Rik	RIKEN cDNA D130017N08 gene [Source:MGI Symbol;Acc:MGI:2443273]	lincRNA	ENSMUST00000180460,ENSMUST00000180951,ENSMUST00000196629
ENSMUSG00000051977	1.75819	1.09743	14	1.26498	15	1.36199	18	1.87318	29	1.45115	20	1.6888	24	1.24146	1.67105	-1.34899	-0.431884	0.313514	0.999939	17	15543079	15564354	-1	Prdm9	PR domain containing 9 [Source:MGI Symbol;Acc:MGI:2384854]	protein_coding	ENSMUST00000128267,ENSMUST00000130297,ENSMUST00000132675,ENSMUST00000139911,ENSMUST00000147532,ENSMUST00000167994
ENSMUSG00000040732	0.561368	0.567635	7	0.85692	10	1.28837	17	1.11121	17	1.09721	15	1.27522	18	0.904307	1.16121	-1.34895	-0.431837	0.435623	0.999939	16	95359169	95586593	-1	Erg	ETS transcription factor [Source:MGI Symbol;Acc:MGI:95415]	protein_coding	ENSMUST00000077773,ENSMUST00000113846,ENSMUST00000113848,ENSMUST00000118113,ENSMUST00000121809,ENSMUST00000122199,ENSMUST00000171646,ENSMUST00000176345,ENSMUST00000177450
ENSMUSG00000057897	3.33098	2.53544	33	1.83626	22	2.0982	28	3.07964	48	2.79613	39	2.7917	40	2.15663	2.88915	-1.34827	-0.431112	0.326391	0.999939	11	5969644	6066362	-1	Camk2b	calcium/calmodulin-dependent protein kinase II, beta [Source:MGI Symbol;Acc:MGI:88257]	protein_coding	ENSMUST00000002817,ENSMUST00000019133,ENSMUST00000066431,ENSMUST00000090443,ENSMUST00000093355,ENSMUST00000101585,ENSMUST00000101586,ENSMUST00000109812,ENSMUST00000109813,ENSMUST00000109815,ENSMUST00000123391,ENSMUST00000129098,ENSMUST00000130427,ENSMUST00000154197,ENSMUST00000155755
ENSMUSG00000073436	5.59607	6.31967	83	5.18232	63	5.632	76	6.953	109	6.4771	91	10.0984	146	5.71133	7.84282	-1.34727	-0.430035	0.0549534	0.999939	17	24888486	24895087	-1	Eme2	essential meiotic structure-specific endonuclease subunit 2 [Source:MGI Symbol;Acc:MGI:1919889]	protein_coding	ENSMUST00000119848,ENSMUST00000121542,ENSMUST00000127293,ENSMUST00000128953,ENSMUST00000139754,ENSMUST00000140688,ENSMUST00000145882,ENSMUST00000156659
ENSMUSG00000028793	375.711	365.216	4825	379.942	4655	369.761	5022	294.661	4640	325.943	4604	331.729	4812	371.64	317.445	1.17204	0.229016	0.0474028	0.999939	4	129058271	129085886	1	Rnf19b	ring finger protein 19B [Source:MGI Symbol;Acc:MGI:1922484]	protein_coding	ENSMUST00000030584,ENSMUST00000097874,ENSMUST00000130803,ENSMUST00000147238,ENSMUST00000152565,ENSMUST00000168461
ENSMUSG00000075585	11.6602	10.4823	138	9.83417	120	7.76701	105	10.9534	172	13.0604	184	13.6828	198	9.36117	12.5655	-1.34688	-0.429617	0.0744017	0.999939	5	138995056	139000577	1	6330403L08Rik	RIKEN cDNA 6330403L08 gene [Source:MGI Symbol;Acc:MGI:1917994]	antisense_RNA	ENSMUST00000100518,ENSMUST00000187923
ENSMUSG00000046101	1.97277	0.64332	8	0.530474	6	0.625778	8	0.539731	8	0.672486	9	1.48201	21	0.599857	0.898076	-1.34683	-0.429568	0.591152	0.999939	1	9908638	9942085	1	Mcmdc2	minichromosome maintenance domain containing 2 [Source:MGI Symbol;Acc:MGI:3045334]	protein_coding	ENSMUST00000052843,ENSMUST00000118098,ENSMUST00000125294,ENSMUST00000140948,ENSMUST00000171802,ENSMUST00000183059
ENSMUSG00000085385	6.68503	3.51934	46	3.22365	39	2.68717	36	4.85758	76	2.72534	38	5.48	79	3.14338	4.3543	-1.34641	-0.429119	0.434878	0.999939	2	158353700	158361580	-1	Snhg17	small nucleolar RNA host gene 17 [Source:MGI Symbol;Acc:MGI:1915358]	processed_transcript	ENSMUST00000133449,ENSMUST00000138592,ENSMUST00000141809,ENSMUST00000149667,ENSMUST00000151331,ENSMUST00000152125,ENSMUST00000154030,ENSMUST00000154242,ENSMUST00000186993
ENSMUSG00000045282	5.40672	2.38407	31	5.10071	62	4.82217	65	4.79408	75	5.2737	74	5.61786	81	4.10232	5.22855	-1.34569	-0.428341	0.181123	0.999939	7	4628040	4631422	-1	Tmem86b	transmembrane protein 86B [Source:MGI Symbol;Acc:MGI:1915505]	protein_coding	ENSMUST00000055085,ENSMUST00000205360,ENSMUST00000205402,ENSMUST00000206610
ENSMUSG00000109846	4.30245	3.29228	43	1.02014	12	4.01234	54	2.82565	44	2.86691	40	4.37711	63	2.77492	3.35656	-1.34562	-0.428275	0.30545	0.999939	8	34658106	34659369	-1	Gm45627	predicted gene 45627 [Source:MGI Symbol;Acc:MGI:5791463]	lincRNA	ENSMUST00000210130
ENSMUSG00000013033	0.972853	0.794689	10	0.693697	8	0.625778	8	1.11121	17	0.743274	10	0.999497	14	0.704721	0.951327	-1.34562	-0.428268	0.328064	0.999939	8	83900105	83941954	1	Adgrl1	adhesion G protein-coupled receptor L1 [Source:MGI Symbol;Acc:MGI:1929461]	protein_coding	ENSMUST00000045393,ENSMUST00000124355,ENSMUST00000131018,ENSMUST00000131717,ENSMUST00000132500,ENSMUST00000139575,ENSMUST00000141158,ENSMUST00000141661,ENSMUST00000150674,ENSMUST00000152978
ENSMUSG00000041120	3.50482	2.53544	33	2.8972	35	2.0982	28	3.84161	60	2.72534	38	3.48101	50	2.51028	3.34932	-1.34532	-0.427955	0.328631	0.999939	4	139082284	139092993	-1	Nbl1	neuroblastoma, suppression of tumorigenicity 1 [Source:MGI Symbol;Acc:MGI:104591]	protein_coding	ENSMUST00000042844,ENSMUST00000132900,ENSMUST00000132940
ENSMUSG00000019929	19.2366	7.75768	102	5.59038	68	6.51546	88	9.42941	148	7.18498	101	10.1673	147	6.62117	8.92723	-1.34528	-0.42791	0.563161	0.999939	10	97479609	97518143	1	Dcn	decorin [Source:MGI Symbol;Acc:MGI:94872]	protein_coding	ENSMUST00000105287,ENSMUST00000163448,ENSMUST00000218853,ENSMUST00000219539,ENSMUST00000219784
ENSMUSG00000034394	15.3409	9.19569	121	10.5687	129	8.28236	112	16.5412	260	8.52995	120	13.476	195	9.34891	12.849	-1.34525	-0.427871	0.642678	0.999939	11	4257557	4272514	1	Lif	leukemia inhibitory factor [Source:MGI Symbol;Acc:MGI:96787]	protein_coding	ENSMUST00000040750,ENSMUST00000066283,ENSMUST00000154927
ENSMUSG00000062931	1.40524	1.62722	21	1.02014	12	1.14112	15	1.55569	24	1.94667	27	1.55094	22	1.26283	1.68444	-1.3451	-0.427716	0.349586	0.999939	10	82224850	82241280	-1	Zfp938	zinc finger protein 938 [Source:MGI Symbol;Acc:MGI:3621440]	protein_coding	ENSMUST00000041264,ENSMUST00000156218
ENSMUSG00000021087	1.95686	1.02174	13	0.85692	10	1.65647	22	2.00018	31	1.66352	23	1.06843	15	1.17838	1.57737	-1.34489	-0.427492	0.349312	0.999939	12	72211752	72409054	-1	Rtn1	reticulon 1 [Source:MGI Symbol;Acc:MGI:1933947]	protein_coding	ENSMUST00000021497,ENSMUST00000078505,ENSMUST00000137990,ENSMUST00000144181,ENSMUST00000150156,ENSMUST00000221756
ENSMUSG00000091985	0.91066	0.49195	6	0.938531	11	1.21475	16	1.17471	18	0.814062	11	1.41308	20	0.881742	1.13395	-1.34489	-0.427489	0.382347	0.999939	4	108633843	108637441	-1	Gm17354	predicted gene, 17354 [Source:MGI Symbol;Acc:MGI:4936988]	lincRNA	ENSMUST00000170933
ENSMUSG00000030629	85.699	89.7242	1185	97.3216	1192	96.7748	1314	79.8484	1257	81.0168	1144	82.2	1192	94.6068	81.0217	1.16696	0.222752	0.0437858	0.999939	7	84613766	84689959	-1	Zfand6	zinc finger, AN1-type domain 6 [Source:MGI Symbol;Acc:MGI:1929510]	protein_coding	ENSMUST00000069537,ENSMUST00000178385,ENSMUST00000207865,ENSMUST00000207975,ENSMUST00000208519,ENSMUST00000208782,ENSMUST00000208831,ENSMUST00000209117,ENSMUST00000209140,ENSMUST00000209165
ENSMUSG00000039676	1.03856	0.567635	7	0.122417	1	0.331294	4	0.158744	2	0.389334	5	0.999497	14	0.340449	0.515858	-1.34452	-0.42709	0.629449	0.999939	15	9436028	9466038	1	Capsl	calcyphosine-like [Source:MGI Symbol;Acc:MGI:1922818]	protein_coding	ENSMUST00000042360,ENSMUST00000226688
ENSMUSG00000097141	2.94999	3.59502	47	1.91787	23	1.43561	19	2.69865	42	4.1411	58	2.17132	31	2.31617	3.00369	-1.34362	-0.426128	0.251951	0.999939	18	82692284	82694176	1	Gm10524	predicted gene 10524 [Source:MGI Symbol;Acc:MGI:3642791]	TEC	ENSMUST00000181931
ENSMUSG00000031543	1.57395	0.794689	10	0.85692	10	0.993883	13	1.11121	17	0.955638	13	1.55094	22	0.881831	1.20593	-1.34332	-0.425806	0.4779	0.999939	8	22974844	23150497	1	Ank1	ankyrin 1, erythroid [Source:MGI Symbol;Acc:MGI:88024]	protein_coding	ENSMUST00000033947,ENSMUST00000084038,ENSMUST00000110688,ENSMUST00000117270,ENSMUST00000117296,ENSMUST00000117662,ENSMUST00000118733,ENSMUST00000121075,ENSMUST00000121802,ENSMUST00000123418,ENSMUST00000130311,ENSMUST00000135206,ENSMUST00000141784,ENSMUST00000152511,ENSMUST00000173248,ENSMUST00000173573,ENSMUST00000174435
ENSMUSG00000039662	32.988	40.7562	538	39.4591	483	38.3933	521	31.9076	502	36.0665	509	33.8795	491	39.5362	33.9512	1.16612	0.221721	0.0381337	0.999939	4	152297227	152307121	1	Icmt	isoprenylcysteine carboxyl methyltransferase [Source:MGI Symbol;Acc:MGI:1888594]	protein_coding	ENSMUST00000048892,ENSMUST00000125617,ENSMUST00000134242,ENSMUST00000151372
ENSMUSG00000030256	80.7218	79.1283	1045	95.6078	1171	94.787	1287	94.0719	1481	136.869	1933	134.863	1956	89.841	121.935	-1.34327	-0.425751	0.140099	0.999939	6	145858243	145865558	-1	Bhlhe41	basic helix-loop-helix family, member e41 [Source:MGI Symbol;Acc:MGI:1930704]	protein_coding	ENSMUST00000032386,ENSMUST00000111703,ENSMUST00000203949
ENSMUSG00000033174	3.3287	3.29228	43	2.65237	32	3.27613	44	4.34959	68	3.15006	44	5.06641	73	3.0736	4.18869	-1.34311	-0.42558	0.417031	0.999939	6	88724412	88828360	1	Mgll	monoglyceride lipase [Source:MGI Symbol;Acc:MGI:1346042]	protein_coding	ENSMUST00000089449,ENSMUST00000113581,ENSMUST00000113582,ENSMUST00000113585,ENSMUST00000150180,ENSMUST00000151699,ENSMUST00000163271,ENSMUST00000203608,ENSMUST00000203824,ENSMUST00000205045
ENSMUSG00000006205	8.94634	12.0717	159	11.7928	144	10.1965	138	16.7952	264	16.2458	229	12.7867	185	11.3537	15.2759	-1.34291	-0.425364	0.0849833	0.999939	7	130936111	130985660	1	Htra1	HtrA serine peptidase 1 [Source:MGI Symbol;Acc:MGI:1929076]	protein_coding	ENSMUST00000006367,ENSMUST00000140741,ENSMUST00000150717,ENSMUST00000150905,ENSMUST00000153290
ENSMUSG00000109887	1.59837	0.64332	8	1.02014	12	0.625778	8	0.920717	14	1.23879	17	0.861635	12	0.76308	1.00705	-1.34277	-0.425208	0.41976	0.999939	1	17994462	18059056	-1	Gm28756	predicted gene 28756 [Source:MGI Symbol;Acc:MGI:5579462]	processed_transcript	ENSMUST00000191057,ENSMUST00000209405,ENSMUST00000209898
ENSMUSG00000038692	4.85236	4.04913	53	5.99844	73	6.6627	90	6.82601	107	7.6805	108	7.47899	108	5.57009	7.3285	-1.34128	-0.423614	0.0644496	0.999939	11	96318267	96321638	1	Hoxb4	homeobox B4 [Source:MGI Symbol;Acc:MGI:96185]	protein_coding	ENSMUST00000049241
ENSMUSG00000047603	1.62499	1.47585	19	1.4282	17	2.02458	27	2.44466	38	2.51297	35	1.6888	24	1.64288	2.21548	-1.34095	-0.423259	0.20602	0.999939	7	24134169	24143241	1	Zfp235	zinc finger protein 235 [Source:MGI Symbol;Acc:MGI:1929117]	protein_coding	ENSMUST00000056549,ENSMUST00000205680,ENSMUST00000205736,ENSMUST00000205740,ENSMUST00000205834,ENSMUST00000206809
ENSMUSG00000087235	1.03576	1.09743	14	0.938531	11	1.21475	16	1.3017	20	1.52194	21	1.55094	22	1.08357	1.4582	-1.34022	-0.422473	0.237747	0.999939	X	152432477	152434676	1	Gm4750	predicted gene 4750 [Source:MGI Symbol;Acc:MGI:3647391]	transcribed_processed_pseudogene	ENSMUST00000151942,ENSMUST00000152262
ENSMUSG00000087569	1.03576	1.09743	14	0.938531	11	1.21475	16	1.3017	20	1.52194	21	1.55094	22	1.08357	1.4582	-1.34022	-0.422473	0.237747	0.999939	X	152489661	152491860	-1	Gm8464	predicted pseudogene 8464 [Source:MGI Symbol;Acc:MGI:3645517]	transcribed_processed_pseudogene	ENSMUST00000140208,ENSMUST00000146697
ENSMUSG00000022948	2.07438	1.62722	21	2.40754	29	1.87733	25	2.88915	45	2.44219	34	2.44704	35	1.9707	2.59279	-1.33989	-0.422118	0.126858	0.999939	16	93583457	93604063	-1	Setd4	SET domain containing 4 [Source:MGI Symbol;Acc:MGI:2136890]	protein_coding	ENSMUST00000023669,ENSMUST00000113951,ENSMUST00000123756,ENSMUST00000140619,ENSMUST00000141789,ENSMUST00000152520,ENSMUST00000154355,ENSMUST00000156298
ENSMUSG00000044206	3.51948	3.59502	47	2.97882	36	2.39268	32	2.76215	43	5.06134	71	4.51497	65	2.98884	4.11282	-1.33961	-0.421809	0.416216	0.999939	X	96247203	96293438	-1	Vsig4	V-set and immunoglobulin domain containing 4 [Source:MGI Symbol;Acc:MGI:2679720]	protein_coding	ENSMUST00000050707,ENSMUST00000146830
ENSMUSG00000097542	1.24694	1.92996	25	0.938531	11	1.14112	15	2.19067	34	1.52194	21	1.48201	21	1.33654	1.73154	-1.33941	-0.421599	0.577524	0.999939	14	55864311	55874735	-1	Gm26751	predicted gene, 26751 [Source:MGI Symbol;Acc:MGI:5477245]	lincRNA	ENSMUST00000181218
ENSMUSG00000089875	5.78431	2.91386	38	2.97882	36	3.12889	42	4.0956	64	3.57479	50	4.44604	64	3.00719	4.03881	-1.33924	-0.421411	0.215908	0.999939	13	59769497	59775407	1	Etohd2	ethanol decreased 2 [Source:MGI Symbol;Acc:MGI:1261417]	antisense_RNA	ENSMUST00000162450,ENSMUST00000163053,ENSMUST00000225619
ENSMUSG00000001435	12.6462	17.5967	232	23.2184	284	23.89	324	25.3038	398	25.0943	354	36.9124	535	21.5684	29.1035	-1.33914	-0.421305	0.0824692	0.999939	10	77052178	77166548	-1	Col18a1	collagen, type XVIII, alpha 1 [Source:MGI Symbol;Acc:MGI:88451]	protein_coding	ENSMUST00000072755,ENSMUST00000081654,ENSMUST00000105409,ENSMUST00000156009,ENSMUST00000218407
ENSMUSG00000070305	1.03324	0.870373	11	0.85692	10	0.625778	8	1.23821	19	1.02643	14	0.861635	12	0.784357	1.04209	-1.33898	-0.421138	0.459235	0.999939	9	45055186	45077436	1	Mpzl3	myelin protein zero-like 3 [Source:MGI Symbol;Acc:MGI:2442647]	protein_coding	ENSMUST00000093856,ENSMUST00000114663,ENSMUST00000114664,ENSMUST00000186268,ENSMUST00000187113
ENSMUSG00000048232	3.53183	2.83817	37	3.22365	39	2.98165	40	4.47659	70	3.57479	50	4.03245	58	3.01449	4.02795	-1.33898	-0.421134	0.185513	0.999939	4	45034247	45084604	-1	Fbxo10	F-box protein 10 [Source:MGI Symbol;Acc:MGI:2686937]	protein_coding	ENSMUST00000052236,ENSMUST00000140008,ENSMUST00000155583
ENSMUSG00000097242	1.87061	0.416266	5	0.693697	8	0.478536	6	0.984215	15	0.318546	4	0.999497	14	0.5295	0.767419	-1.33853	-0.420653	0.66061	0.999939	13	63289601	63297147	-1	Gm16907	predicted gene, 16907 [Source:MGI Symbol;Acc:MGI:4439831]	lincRNA	ENSMUST00000180734
ENSMUSG00000029762	26.6777	30.0846	397	39.9488	489	36.1111	490	49.179	774	42.1542	595	50.0093	725	35.3815	47.1142	-1.33823	-0.420326	0.0583093	0.999939	6	34354119	34368463	1	Akr1b8	aldo-keto reductase family 1, member B8 [Source:MGI Symbol;Acc:MGI:107673]	protein_coding	ENSMUST00000038406,ENSMUST00000133370
ENSMUSG00000097867	1.59087	2.83817	37	1.67303	20	1.80371	24	3.07964	48	2.44219	34	2.72277	39	2.10497	2.7482	-1.33782	-0.419885	0.223606	0.999939	16	24391612	24393588	-1	Lppos	LIM domain containing preferred translocation partner in lipoma, opposite strand [Source:MGI Symbol;Acc:MGI:1916091]	lincRNA	ENSMUST00000181640
ENSMUSG00000022494	2.78359	4.57892	60	3.5501	43	4.23321	57	4.79408	75	7.0434	99	4.99748	72	4.12074	5.61166	-1.3377	-0.419756	0.152297	0.999939	16	11984113	12270902	1	Shisa9	shisa family member 9 [Source:MGI Symbol;Acc:MGI:1919805]	protein_coding	ENSMUST00000023138,ENSMUST00000170672,ENSMUST00000182154,ENSMUST00000182889
ENSMUSG00000019987	46.319	64.0671	846	75.0417	919	102.223	1388	160.872	2533	80.2382	1133	91.2299	1323	80.4438	110.78	-1.33753	-0.41957	0.297779	0.999939	10	24915221	24927484	-1	Arg1	arginase, liver [Source:MGI Symbol;Acc:MGI:88070]	protein_coding	ENSMUST00000020161,ENSMUST00000218260,ENSMUST00000220186
ENSMUSG00000051457	11.7225	9.64979	127	9.75256	119	8.79771	119	11.3343	178	14.7593	208	11.8906	172	9.40002	12.6614	-1.33737	-0.419398	0.101251	0.999939	7	127132232	127137823	-1	Spn	sialophorin [Source:MGI Symbol;Acc:MGI:98384]	protein_coding	ENSMUST00000049931,ENSMUST00000143713,ENSMUST00000205483
ENSMUSG00000024617	4.17403	4.42755	58	4.69266	57	2.90803	39	5.42906	85	6.97262	98	3.75673	54	4.00941	5.38613	-1.33689	-0.418878	0.139114	0.999939	18	60925618	60988152	1	Camk2a	calcium/calmodulin-dependent protein kinase II alpha [Source:MGI Symbol;Acc:MGI:88256]	protein_coding	ENSMUST00000025519,ENSMUST00000039904,ENSMUST00000102888,ENSMUST00000115295,ENSMUST00000115297,ENSMUST00000134496,ENSMUST00000137805
ENSMUSG00000039789	5.36868	2.45975	32	3.22365	39	4.30683	58	2.95264	46	4.91976	69	5.82465	84	3.33008	4.56569	-1.33679	-0.418772	0.212801	0.999939	16	3858321	3884561	-1	Zfp597	zinc finger protein 597 [Source:MGI Symbol;Acc:MGI:1918313]	protein_coding	ENSMUST00000090522,ENSMUST00000119599,ENSMUST00000130254,ENSMUST00000138857,ENSMUST00000175990
ENSMUSG00000052031	8.32523	5.41145	71	5.10071	62	7.84063	106	9.11193	143	8.17601	115	6.99648	101	6.1176	8.0948	-1.33673	-0.418703	0.311723	0.999939	17	6954965	6961156	-1	Tagap1	T cell activation GTPase activating protein 1 [Source:MGI Symbol;Acc:MGI:1919786]	protein_coding	ENSMUST00000063683
ENSMUSG00000015053	1.02337	0.870373	11	0.938531	11	1.58285	21	1.23821	19	1.52194	21	1.6888	24	1.13059	1.48298	-1.33645	-0.418406	0.334961	0.999939	6	88193891	88207032	1	Gata2	GATA binding protein 2 [Source:MGI Symbol;Acc:MGI:95662]	protein_coding	ENSMUST00000015197,ENSMUST00000170089,ENSMUST00000203480,ENSMUST00000203579,ENSMUST00000205151
ENSMUSG00000001555	1.90755	2.08133	27	3.06043	37	3.71786	50	3.84161	60	3.99952	56	3.6878	53	2.9532	3.84298	-1.33611	-0.41804	0.165866	0.999939	11	100415697	100424824	1	Fkbp10	FK506 binding protein 10 [Source:MGI Symbol;Acc:MGI:104769]	protein_coding	ENSMUST00000001595,ENSMUST00000107400,ENSMUST00000125616,ENSMUST00000134815,ENSMUST00000139084
ENSMUSG00000058385	3.68051	4.88166	64	3.79493	46	4.60131	62	6.953	109	6.19395	87	4.72176	68	4.42597	5.95624	-1.3361	-0.418026	0.231247	0.999939	13	23571396	23572013	1	Hist1h2bg	histone cluster 1, H2bg [Source:MGI Symbol;Acc:MGI:2448386]	protein_coding	ENSMUST00000079251
ENSMUSG00000016831	92.4792	89.7998	1186	80.9993	992	79.9892	1086	71.7207	1129	76.9819	1087	66.8284	969	83.5961	71.8437	1.16399	0.219081	0.048255	0.999939	14	52279146	52296401	1	Tox4	TOX high mobility group box family member 4 [Source:MGI Symbol;Acc:MGI:1915389]	protein_coding	ENSMUST00000022766,ENSMUST00000137753,ENSMUST00000152493,ENSMUST00000172655,ENSMUST00000173361
ENSMUSG00000030051	4.98473	3.82207	50	5.26394	64	4.60131	62	6.953	109	5.13213	72	6.03145	87	4.56244	6.03886	-1.33437	-0.416158	0.0753819	0.999939	6	87628424	87672193	-1	Aplf	aprataxin and PNKP like factor [Source:MGI Symbol;Acc:MGI:1919353]	protein_coding	ENSMUST00000032130,ENSMUST00000065997,ENSMUST00000203209,ENSMUST00000203776
ENSMUSG00000039735	22.5568	15.5532	205	15.3021	187	12.1843	165	18.3191	288	17.874	252	20.9205	303	14.3465	19.0379	-1.3342	-0.415978	0.130183	0.999939	3	122538719	122619715	-1	Fnbp1l	formin binding protein 1-like [Source:MGI Symbol;Acc:MGI:1925642]	protein_coding	ENSMUST00000162409,ENSMUST00000162884,ENSMUST00000162947,ENSMUST00000197259,ENSMUST00000197342
ENSMUSG00000074671	3.20463	1.55154	20	2.97882	36	3.57062	48	4.03211	63	2.79613	39	3.41207	49	2.70032	3.41344	-1.3342	-0.415977	0.231933	0.999939	2	153222370	153225441	-1	Tspyl3	TSPY-like 3 [Source:MGI Symbol;Acc:MGI:2139328]	protein_coding	ENSMUST00000099194
ENSMUSG00000115018	2.24305	2.76249	36	2.57076	31	3.57062	48	4.2861	67	4.07031	57	3.48101	50	2.96796	3.9458	-1.33417	-0.415942	0.18921	0.999939	2	25244819	25246863	-1			protein_coding	ENSMUST00000228627
ENSMUSG00000027408	2.24011	1.47585	19	1.50981	18	1.87733	25	2.06368	32	1.87588	26	2.58491	37	1.621	2.17482	-1.33388	-0.415634	0.339029	0.999939	2	130390775	130397574	-1	Cpxm1	carboxypeptidase X 1 (M14 family) [Source:MGI Symbol;Acc:MGI:1934569]	protein_coding	ENSMUST00000028897,ENSMUST00000130533
ENSMUSG00000082691	2.41929	1.77859	23	1.02014	12	3.12889	42	0.730224	11	4.77819	67	4.51497	65	1.97587	3.34113	-1.3338	-0.415545	0.778532	0.999939	6	135349408	135349749	-1	Dynlt1-ps1	dynein light chain Tctex-type 1, pseuodogene 1 [Source:MGI Symbol;Acc:MGI:3642625]	processed_pseudogene	ENSMUST00000117045
ENSMUSG00000044229	3.80995	2.83817	37	2.24431	27	4.45407	60	4.47659	70	3.15006	44	4.85962	70	3.17885	4.16209	-1.33376	-0.415501	0.204252	0.999939	9	48162023	48400025	1	Nxpe4	neurexophilin and PC-esterase domain family, member 4 [Source:MGI Symbol;Acc:MGI:1924792]	protein_coding	ENSMUST00000093853,ENSMUST00000215780,ENSMUST00000216998,ENSMUST00000217002
ENSMUSG00000040219	5.57638	6.54672	86	5.42716	66	5.19028	70	8.66744	136	6.61868	93	7.54792	109	5.72139	7.61135	-1.33376	-0.4155	0.0831603	0.999939	9	49436963	49486225	-1	Ttc12	tetratricopeptide repeat domain 12 [Source:MGI Symbol;Acc:MGI:2444588]	protein_coding	ENSMUST00000055096,ENSMUST00000146666
ENSMUSG00000022092	6.73585	5.56282	73	5.67199	69	4.30683	58	7.08	111	6.68946	94	6.72075	97	5.18055	6.83007	-1.33367	-0.415407	0.0774838	0.999939	14	70217865	70289471	-1	Ppp3cc	protein phosphatase 3, catalytic subunit, gamma isoform [Source:MGI Symbol;Acc:MGI:107162]	protein_coding	ENSMUST00000078434,ENSMUST00000228265,ENSMUST00000228911
ENSMUSG00000041688	1.8971	0.794689	10	1.10175	13	1.0675	14	1.61919	25	0.672486	9	1.96453	28	0.987982	1.41874	-1.33347	-0.415188	0.379714	0.999939	X	145446425	145505181	-1	Amot	angiomotin [Source:MGI Symbol;Acc:MGI:108440]	protein_coding	ENSMUST00000112835,ENSMUST00000112836,ENSMUST00000125271,ENSMUST00000135832,ENSMUST00000138187,ENSMUST00000143610
ENSMUSG00000030188	3.65228	2.15701	28	2.8972	35	2.68717	36	4.0956	64	4.1411	58	2.30918	33	2.58046	3.51529	-1.33318	-0.414872	0.21044	0.999939	6	131284388	131293244	-1	Magohb	mago homolog B, exon junction complex core component [Source:MGI Symbol;Acc:MGI:1913691]	protein_coding	ENSMUST00000032307,ENSMUST00000172883,ENSMUST00000173198,ENSMUST00000173332,ENSMUST00000173837,ENSMUST00000174488,ENSMUST00000174781
ENSMUSG00000002475	1.04299	1.09743	14	0.693697	8	0.846641	11	1.4287	22	1.23879	17	0.861635	12	0.879255	1.17637	-1.33313	-0.414815	0.331902	0.999939	18	10644411	10706771	-1	Abhd3	abhydrolase domain containing 3 [Source:MGI Symbol;Acc:MGI:2147183]	protein_coding	ENSMUST00000002549,ENSMUST00000117726,ENSMUST00000117828,ENSMUST00000144150
ENSMUSG00000067081	0.779183	0.567635	7	0.367251	4	0.920262	12	0.730224	11	0.601698	8	1.06843	15	0.618383	0.800116	-1.33274	-0.414394	0.472818	0.999939	1	89950220	90014666	-1	Asb18	ankyrin repeat and SOCS box-containing 18 [Source:MGI Symbol;Acc:MGI:2655109]	protein_coding	ENSMUST00000086882,ENSMUST00000097656,ENSMUST00000151330,ENSMUST00000154228
ENSMUSG00000022369	2.2315	2.08133	27	2.08109	25	1.95096	26	3.39713	53	2.65455	37	2.17132	31	2.03779	2.741	-1.33217	-0.413781	0.285669	0.999939	15	55557408	55626423	1	Mtbp	Mdm2, transformed 3T3 cell double minute p53 binding protein [Source:MGI Symbol;Acc:MGI:2146005]	protein_coding	ENSMUST00000022998,ENSMUST00000166449,ENSMUST00000169517,ENSMUST00000169667,ENSMUST00000170046,ENSMUST00000171146
ENSMUSG00000074221	5.6626	4.27618	56	2.81559	34	2.76079	37	4.0956	64	4.28267	60	4.51497	65	3.28419	4.29775	-1.33198	-0.413569	0.212802	0.999939	7	29983955	30028282	1	Zfp568	zinc finger protein 568 [Source:MGI Symbol;Acc:MGI:2142347]	protein_coding	ENSMUST00000074322,ENSMUST00000146074,ENSMUST00000148442,ENSMUST00000177931,ENSMUST00000207940,ENSMUST00000209185
ENSMUSG00000090246	2.16328	0.264896	3	0.530474	6	0.920262	12	0.539731	8	0.672486	9	0.861635	12	0.571877	0.691284	-1.33151	-0.413067	0.679942	0.999939	1	85641222	85650585	-1	Gm17017	predicted gene 17017 [Source:MGI Symbol;Acc:MGI:4820558]	antisense_RNA	ENSMUST00000161540
ENSMUSG00000020614	1.66062	0.719004	9	1.34659	16	1.95096	26	1.74619	27	1.168	16	2.17132	31	1.33885	1.69517	-1.33144	-0.41299	0.435377	0.999939	11	109669749	109722279	-1	Fam20a	family with sequence similarity 20, member A [Source:MGI Symbol;Acc:MGI:2388266]	protein_coding	ENSMUST00000020938,ENSMUST00000144972,ENSMUST00000146408,ENSMUST00000155559
ENSMUSG00000099041	1.7267	1.2488	16	1.75465	21	2.31906	31	1.55569	24	2.44219	34	3.27421	47	1.77417	2.42403	-1.33121	-0.412734	0.366309	0.999939	2	30240567	30282148	1	Gm28035	predicted gene, 28035 [Source:MGI Symbol;Acc:MGI:5547771]	protein_coding	ENSMUST00000139454
ENSMUSG00000026622	3.85767	4.95734	65	5.99844	73	5.11666	69	7.65148	120	7.96365	112	5.82465	84	5.35748	7.14659	-1.33085	-0.412348	0.104349	0.999939	1	191821444	191833050	1	Nek2	NIMA (never in mitosis gene a)-related expressed kinase 2 [Source:MGI Symbol;Acc:MGI:109359]	protein_coding	ENSMUST00000027931,ENSMUST00000126446,ENSMUST00000136733,ENSMUST00000150839
ENSMUSG00000030337	4.43244	2.76249	36	2.1627	26	2.39268	32	3.46063	54	2.58376	36	3.75673	54	2.43929	3.26704	-1.3307	-0.412184	0.373659	0.999939	6	125215551	125245964	1	Vamp1	vesicle-associated membrane protein 1 [Source:MGI Symbol;Acc:MGI:1313276]	protein_coding	ENSMUST00000032487,ENSMUST00000063588,ENSMUST00000100942,ENSMUST00000159547,ENSMUST00000160523,ENSMUST00000205223
ENSMUSG00000043015	2.73218	3.06523	40	3.06043	37	3.34975	45	4.66708	73	3.43322	48	4.5839	66	3.15847	4.22807	-1.3307	-0.412182	0.281283	0.999939	1	52630703	52651919	1	Nemp2	nuclear envelope integral membrane protein 2 [Source:MGI Symbol;Acc:MGI:2444113]	protein_coding	ENSMUST00000165859,ENSMUST00000185483,ENSMUST00000185790,ENSMUST00000186903,ENSMUST00000188507,ENSMUST00000190108,ENSMUST00000190452,ENSMUST00000191076
ENSMUSG00000024170	6.03797	7.00083	92	5.42716	66	5.41114	73	8.41345	132	7.75128	109	7.41006	107	5.94638	7.85826	-1.33029	-0.411744	0.11975	0.999939	17	25099570	25115967	-1	Telo2	telomere maintenance 2 [Source:MGI Symbol;Acc:MGI:1918968]	protein_coding	ENSMUST00000024987,ENSMUST00000115181,ENSMUST00000130525,ENSMUST00000139196,ENSMUST00000143390,ENSMUST00000146522,ENSMUST00000151205,ENSMUST00000152460,ENSMUST00000155607,ENSMUST00000155632,ENSMUST00000156698
ENSMUSG00000027378	4.68982	5.63851	74	5.10071	62	4.38045	59	8.22296	129	5.41528	76	6.51396	94	5.03989	6.7174	-1.33024	-0.411688	0.0917209	0.999939	2	127740732	127788897	-1	Nphp1	nephronophthisis 1 (juvenile) homolog (human) [Source:MGI Symbol;Acc:MGI:1858233]	protein_coding	ENSMUST00000028857,ENSMUST00000110357,ENSMUST00000144938,ENSMUST00000148033
ENSMUSG00000092517	1.25964	0.264896	3	0.28564	3	0.552157	7	0.476233	7	0.318546	4	0.654843	9	0.367564	0.483207	-1.33015	-0.411584	0.716615	0.999939	7	101552453	101560865	-1	Art2a-ps	ADP-ribosyltransferase 2a, pseudogene [Source:MGI Symbol;Acc:MGI:107546]	polymorphic_pseudogene	ENSMUST00000173420
ENSMUSG00000026023	0.947694	1.2488	16	1.34659	16	1.43561	19	1.93668	30	1.38037	19	2.10239	30	1.34366	1.80648	-1.33012	-0.411562	0.276504	0.999939	1	59256906	59352993	1	Cdk15	cyclin-dependent kinase 15 [Source:MGI Symbol;Acc:MGI:3583944]	protein_coding	ENSMUST00000114248,ENSMUST00000160662,ENSMUST00000162487,ENSMUST00000162906
ENSMUSG00000031925	7.52074	4.2005	55	2.32592	28	4.38045	59	5.68305	89	5.41528	76	3.34314	48	3.63562	4.81382	-1.32984	-0.411255	0.296395	0.999939	9	13297957	13709388	1	Maml2	mastermind like 2 (Drosophila) [Source:MGI Symbol;Acc:MGI:2389460]	protein_coding	ENSMUST00000034401,ENSMUST00000159294,ENSMUST00000177755
ENSMUSG00000073599	1.08395	2.61112	34	1.99948	24	0.920262	12	2.95264	46	2.15903	30	1.6888	24	1.84362	2.26683	-1.32968	-0.411082	0.328977	0.999939	18	35713086	35722356	-1	Ecscr	endothelial cell surface expressed chemotaxis and apoptosis regulator [Source:MGI Symbol;Acc:MGI:1915795]	protein_coding	ENSMUST00000097618,ENSMUST00000123973,ENSMUST00000124237,ENSMUST00000133064,ENSMUST00000134656,ENSMUST00000143684
ENSMUSG00000003352	0.942999	0.946058	12	0.612086	7	0.552157	7	1.17471	18	0.672486	9	0.930566	13	0.703434	0.92592	-1.32959	-0.410982	0.481726	0.999939	15	98632220	98644530	1	Cacnb3	calcium channel, voltage-dependent, beta 3 subunit [Source:MGI Symbol;Acc:MGI:103307]	protein_coding	ENSMUST00000003442,ENSMUST00000109150
ENSMUSG00000092274	185.901	70.9544	937	94.2204	1154	93.6091	1271	129.694	2042	89.7945	1268	126.316	1832	86.2613	115.268	-1.32952	-0.410906	0.302211	0.999939	19	5824708	5845478	-1	Neat1	nuclear paraspeckle assembly transcript 1 (non-protein coding) [Source:MGI Symbol;Acc:MGI:1914211]	lincRNA	ENSMUST00000173672,ENSMUST00000174287,ENSMUST00000174829
ENSMUSG00000097375	1.11424	0.416266	5	0.448863	5	1.28837	17	0.666726	10	1.23879	17	0.723773	10	0.717832	0.87643	-1.32893	-0.410269	0.473769	0.999939	13	48535523	48537822	-1	6720427I07Rik	RIKEN cDNA 6720427I07 gene [Source:MGI Symbol;Acc:MGI:1924398]	lincRNA	ENSMUST00000181490
ENSMUSG00000102813	5.88931	3.2166	42	5.59038	68	4.67493	63	6.00054	94	4.42425	62	7.2722	105	4.49397	5.89899	-1.32878	-0.410103	0.324224	0.999939	4	150068539	150070997	1	Gm37795	predicted gene, 37795 [Source:MGI Symbol;Acc:MGI:5611023]	TEC	ENSMUST00000194216
ENSMUSG00000029372	3.54467	3.2166	42	3.95815	48	4.82217	65	6.25453	98	4.49504	63	5.06641	73	3.99897	5.27199	-1.32844	-0.409728	0.335217	0.999939	5	90768518	90770063	1	Ppbp	pro-platelet basic protein [Source:MGI Symbol;Acc:MGI:1888712]	protein_coding	ENSMUST00000031319
ENSMUSG00000028634	19.607	17.2183	227	16.0366	196	13.5094	183	18.8271	296	21.4842	303	21.6098	313	15.5881	20.6403	-1.32827	-0.409548	0.0744231	0.999939	4	119733784	120138045	1	Hivep3	human immunodeficiency virus type I enhancer binding protein 3 [Source:MGI Symbol;Acc:MGI:106589]	protein_coding	ENSMUST00000084306,ENSMUST00000106307,ENSMUST00000123698,ENSMUST00000125069,ENSMUST00000136547,ENSMUST00000141605,ENSMUST00000143837,ENSMUST00000144907,ENSMUST00000166542,ENSMUST00000227491
ENSMUSG00000046658	2.86748	2.15701	28	2.24431	27	1.95096	26	3.33363	52	2.58376	36	2.51597	36	2.11743	2.81112	-1.32819	-0.40946	0.351114	0.999939	5	143249697	143270022	-1	Zfp316	zinc finger protein 316 [Source:MGI Symbol;Acc:MGI:1860402]	protein_coding	ENSMUST00000051665,ENSMUST00000161448,ENSMUST00000197349
ENSMUSG00000078349	5.00496	4.12481	54	4.52943	55	4.96942	67	6.31802	99	6.61868	93	5.20428	75	4.54122	6.04699	-1.32796	-0.409213	0.31063	0.999939	4	156203304	156205151	1	AW011738	expressed sequence AW011738 [Source:MGI Symbol;Acc:MGI:2140540]	protein_coding	ENSMUST00000105140
ENSMUSG00000038637	1.89268	2.76249	36	2.65237	32	1.14112	15	3.39713	53	1.94667	27	2.7917	40	2.18533	2.71183	-1.32742	-0.40863	0.298292	0.999939	7	141194157	141210055	1	Lrrc56	leucine rich repeat containing 56 [Source:MGI Symbol;Acc:MGI:1917802]	protein_coding	ENSMUST00000047093,ENSMUST00000070458,ENSMUST00000084446,ENSMUST00000144008,ENSMUST00000144199,ENSMUST00000150141,ENSMUST00000209220
ENSMUSG00000017167	0.935001	0.49195	6	1.26498	15	1.14112	15	1.3017	20	1.168	16	1.06843	15	0.966017	1.17938	-1.32728	-0.408471	0.395788	0.999939	11	101170523	101190724	1	Cntnap1	contactin associated protein-like 1 [Source:MGI Symbol;Acc:MGI:1858201]	protein_coding	ENSMUST00000103109,ENSMUST00000138942
ENSMUSG00000047181	0.911213	0.946058	12	0.530474	6	0.257673	3	0.603228	9	0.53091	7	0.930566	13	0.578069	0.688235	-1.32722	-0.408408	0.47169	0.999939	11	95009879	95026087	1	Samd14	sterile alpha motif domain containing 14 [Source:MGI Symbol;Acc:MGI:2384945]	protein_coding	ENSMUST00000055947,ENSMUST00000124735,ENSMUST00000128512
ENSMUSG00000072980	0.856246	1.02174	13	1.75465	21	0.625778	8	1.4922	23	1.02643	14	1.61987	23	1.13406	1.3795	-1.32715	-0.408336	0.40448	0.999939	2	119609512	119618469	-1	Oip5	Opa interacting protein 5 [Source:MGI Symbol;Acc:MGI:1917895]	protein_coding	ENSMUST00000110805,ENSMUST00000123818
ENSMUSG00000110647	0.986655	0.567635	7	1.26498	15	1.21475	16	1.11121	17	1.52194	21	1.20629	17	1.01579	1.27981	-1.32635	-0.407456	0.411271	0.999939	10	93335393	93348877	1	Gm17745	predicted gene, 17745 [Source:MGI Symbol;Acc:MGI:5009823]	lincRNA	ENSMUST00000212186
ENSMUSG00000074925	1.92487	1.85427	24	1.4282	17	1.0675	14	1.68269	26	1.80509	25	2.17132	31	1.44999	1.88637	-1.32632	-0.407431	0.311381	0.999939	19	23687400	23721129	1	Ptar1	protein prenyltransferase alpha subunit repeat containing 1 [Source:MGI Symbol;Acc:MGI:1921875]	protein_coding	ENSMUST00000099560
ENSMUSG00000036225	1.16721	0.870373	11	1.26498	15	1.36199	18	1.11121	17	2.08825	29	1.55094	22	1.16578	1.58347	-1.32624	-0.407347	0.328761	0.999939	18	14968685	15151446	-1	Kctd1	potassium channel tetramerisation domain containing 1 [Source:MGI Symbol;Acc:MGI:1918269]	protein_coding	ENSMUST00000025992,ENSMUST00000168989
ENSMUSG00000105692	6.44659	3.51934	46	3.46848	42	3.79148	51	4.85758	76	3.99952	56	5.54893	80	3.5931	4.80201	-1.32623	-0.40733	0.109323	0.999939	3	89210425	89213164	1	Gm43737	predicted gene 43737 [Source:MGI Symbol;Acc:MGI:5663874]	TEC	ENSMUST00000199915
ENSMUSG00000032860	39.5795	17.4453	230	33.2566	407	19.7672	268	30.5107	480	24.9528	352	34.5688	501	23.4897	30.0107	-1.32622	-0.407319	0.27579	0.999939	7	100996568	101012866	-1	P2ry2	purinergic receptor P2Y, G-protein coupled 2 [Source:MGI Symbol;Acc:MGI:105107]	protein_coding	ENSMUST00000037540,ENSMUST00000178340,ENSMUST00000207049,ENSMUST00000207916,ENSMUST00000208258,ENSMUST00000208340
ENSMUSG00000053475	6.20567	7.22788	95	3.71332	45	4.08596	55	7.20699	113	5.69843	80	6.23824	90	5.00906	6.38122	-1.32621	-0.407308	0.36532	0.999939	2	52038009	52056686	1	Tnfaip6	tumor necrosis factor alpha induced protein 6 [Source:MGI Symbol;Acc:MGI:1195266]	protein_coding	ENSMUST00000065927
ENSMUSG00000059839	3.72553	1.62722	21	1.4282	17	2.02458	27	2.31767	36	1.66352	23	2.86063	41	1.69333	2.2806	-1.32615	-0.407246	0.394954	0.999939	13	67471513	67484258	-1	Zfp874b	zinc finger protein 874b [Source:MGI Symbol;Acc:MGI:3040702]	protein_coding	ENSMUST00000019572,ENSMUST00000223711,ENSMUST00000223868,ENSMUST00000224308,ENSMUST00000225027
ENSMUSG00000105703	395.441	164.728	2176	162.774	1994	170.248	2312	204.558	3221	185.854	2625	279.687	4057	165.917	223.366	-1.32567	-0.406719	0.172766	0.999939	14	54292443	54297456	-1	Gm43305	predicted gene 43305 [Source:MGI Symbol;Acc:MGI:5663442]	processed_transcript	ENSMUST00000199958,ENSMUST00000225083
ENSMUSG00000040774	58.5325	57.6339	761	64.1874	786	66.2221	899	51.9094	817	55.6747	786	55.1791	800	62.6811	54.2544	1.154	0.206644	0.049786	0.999939	3	106502260	106547802	-1	Cept1	choline/ethanolaminephosphotransferase 1 [Source:MGI Symbol;Acc:MGI:2139793]	protein_coding	ENSMUST00000039153,ENSMUST00000068301,ENSMUST00000121231,ENSMUST00000137530,ENSMUST00000141525,ENSMUST00000148269,ENSMUST00000192438
ENSMUSG00000096979	65.6554	61.8722	817	57.2504	701	35.2276	478	58.1957	916	57.94	818	85.9222	1246	51.4501	67.3526	-1.32531	-0.406325	0.329047	0.999939	4	146509094	146511764	-1	Gm26880	predicted gene, 26880 [Source:MGI Symbol;Acc:MGI:5477374]	lincRNA	ENSMUST00000181610
ENSMUSG00000032892	1.70836	1.77859	23	1.18337	14	2.0982	28	1.87318	29	3.15006	44	1.82667	26	1.68672	2.2833	-1.3253	-0.406315	0.341308	0.999939	11	68972484	68975185	-1	Rangrf	RAN guanine nucleotide release factor [Source:MGI Symbol;Acc:MGI:1889073]	protein_coding	ENSMUST00000038644,ENSMUST00000132093,ENSMUST00000133099,ENSMUST00000138362,ENSMUST00000143444,ENSMUST00000144271,ENSMUST00000150017,ENSMUST00000156178
ENSMUSG00000027303	125.261	128.55	1698	126.13	1545	108.922	1479	139.409	2195	138.638	1958	144.445	2095	121.201	140.831	-1.16486	-0.220155	0.0485804	0.999939	2	130450278	130554026	1	Ptpra	protein tyrosine phosphatase, receptor type, A [Source:MGI Symbol;Acc:MGI:97808]	protein_coding	ENSMUST00000028769,ENSMUST00000077303
ENSMUSG00000040658	1.54915	2.45975	32	2.40754	29	1.65647	22	3.01614	47	2.58376	36	2.86063	41	2.17459	2.82018	-1.32412	-0.405035	0.28077	0.999939	17	46496789	46499618	1	Dnph1	2'-deoxynucleoside 5'-phosphate N-hydrolase 1 [Source:MGI Symbol;Acc:MGI:3039376]	protein_coding	ENSMUST00000046497
ENSMUSG00000033373	4.15277	5.78988	76	3.87654	47	3.79148	51	6.19103	97	6.05237	85	5.27321	76	4.48597	5.83887	-1.32373	-0.404608	0.102817	0.999939	12	76765589	76921412	1	Fntb	farnesyltransferase, CAAX box, beta [Source:MGI Symbol;Acc:MGI:1861305]	protein_coding	ENSMUST00000041008,ENSMUST00000123887,ENSMUST00000125842,ENSMUST00000130605,ENSMUST00000136939,ENSMUST00000137826,ENSMUST00000151864,ENSMUST00000154743
ENSMUSG00000036529	52.2119	41.8915	553	42.3155	518	38.7614	526	47.6551	750	49.587	700	46.2181	670	40.9895	47.82	-1.16729	-0.223165	0.0462459	0.999939	15	89288236	89315311	-1	Sbf1	SET binding factor 1 [Source:MGI Symbol;Acc:MGI:1925230]	protein_coding	ENSMUST00000123791,ENSMUST00000124398,ENSMUST00000124576,ENSMUST00000124642,ENSMUST00000144585,ENSMUST00000146637,ENSMUST00000147020,ENSMUST00000150539,ENSMUST00000155146,ENSMUST00000175778,ENSMUST00000176028,ENSMUST00000176277,ENSMUST00000177388
ENSMUSG00000020099	4.76271	0.870373	11	1.67303	20	1.36199	18	1.80969	28	1.09721	15	2.24025	32	1.3018	1.71572	-1.3229	-0.403699	0.415656	0.999939	10	60762593	60831581	-1	Unc5b	unc-5 netrin receptor B [Source:MGI Symbol;Acc:MGI:894703]	protein_coding	ENSMUST00000077925,ENSMUST00000218316,ENSMUST00000218637
ENSMUSG00000022756	2.36212	2.83817	37	1.99948	24	1.87733	25	4.03211	63	2.30061	32	2.58491	37	2.23833	2.97254	-1.32252	-0.403292	0.353431	0.999939	16	17572018	17576998	-1	Slc7a4	solute carrier family 7 (cationic amino acid transporter, y+ system), member 4 [Source:MGI Symbol;Acc:MGI:2146512]	protein_coding	ENSMUST00000063544,ENSMUST00000090165,ENSMUST00000116648,ENSMUST00000164490,ENSMUST00000164545,ENSMUST00000164623,ENSMUST00000172164
ENSMUSG00000039844	50.2856	38.9398	514	37.0108	453	36.8473	500	41.7498	657	42.9329	606	48.4239	702	37.5993	44.3689	-1.17765	-0.235915	0.0311553	0.999939	2	29619720	29740978	1	Rapgef1	Rap guanine nucleotide exchange factor (GEF) 1 [Source:MGI Symbol;Acc:MGI:104580]	protein_coding	ENSMUST00000091146,ENSMUST00000095087,ENSMUST00000102872,ENSMUST00000123953,ENSMUST00000137719,ENSMUST00000147488,ENSMUST00000147755
ENSMUSG00000021640	0.719338	0.64332	8	0.204029	2	0.257673	3	0.603228	9	0.247758	3	0.516981	7	0.36834	0.455989	-1.32235	-0.403101	0.615725	0.999939	13	100407764	100452869	-1	Naip1	NLR family, apoptosis inhibitory protein 1 [Source:MGI Symbol;Acc:MGI:1298223]	protein_coding	ENSMUST00000022142,ENSMUST00000221727,ENSMUST00000221943,ENSMUST00000222155
ENSMUSG00000029714	34.2147	28.9494	382	29.2577	358	31.3257	425	36.289	571	32.8102	463	36.4299	528	29.8443	35.1764	-1.17804	-0.236391	0.0340976	0.999939	5	137518548	137527935	1	Gigyf1	GRB10 interacting GYF protein 1 [Source:MGI Symbol;Acc:MGI:1888677]	protein_coding	ENSMUST00000031727,ENSMUST00000197624
ENSMUSG00000037628	2.01498	2.91386	38	3.06043	37	2.39268	32	3.65112	57	3.99952	56	3.34314	48	2.78899	3.66459	-1.32131	-0.40197	0.229128	0.999939	14	46760541	46771669	1	Cdkn3	cyclin-dependent kinase inhibitor 3 [Source:MGI Symbol;Acc:MGI:1919641]	protein_coding	ENSMUST00000067426,ENSMUST00000226621,ENSMUST00000227149,ENSMUST00000228106
ENSMUSG00000047867	3.38494	2.38407	31	1.59142	19	3.12889	42	2.44466	38	5.48607	77	2.17132	31	2.36813	3.36735	-1.32125	-0.401904	0.583455	0.999939	6	48701582	48708225	-1	Gimap6	GTPase, IMAP family member 6 [Source:MGI Symbol;Acc:MGI:1918876]	protein_coding	ENSMUST00000053661,ENSMUST00000119315,ENSMUST00000126422,ENSMUST00000132725
ENSMUSG00000019874	1.68527	1.85427	24	2.48915	30	1.73009	23	2.31767	36	3.43322	48	2.30918	33	2.0245	2.68669	-1.32123	-0.401878	0.296073	0.999939	10	57784881	57788450	1	Fabp7	fatty acid binding protein 7, brain [Source:MGI Symbol;Acc:MGI:101916]	protein_coding	ENSMUST00000020024,ENSMUST00000165013
ENSMUSG00000051855	4.3798	8.43884	111	6.56972	80	6.73632	91	10.5089	165	7.96365	112	10.2362	148	7.24829	9.56958	-1.32118	-0.40183	0.0731714	0.999939	6	30723547	30748465	1	Mest	mesoderm specific transcript [Source:MGI Symbol;Acc:MGI:96968]	protein_coding	ENSMUST00000115127,ENSMUST00000124665,ENSMUST00000130751,ENSMUST00000131465,ENSMUST00000137521,ENSMUST00000141130,ENSMUST00000147400,ENSMUST00000149496,ENSMUST00000151777,ENSMUST00000157040,ENSMUST00000163949
ENSMUSG00000004113	1.10217	0.264896	3	0.530474	6	0.552157	7	0.412735	6	0.672486	9	0.654843	9	0.449176	0.580021	-1.32071	-0.401308	0.604404	0.999939	2	24603887	24763152	-1	Cacna1b	calcium channel, voltage-dependent, N type, alpha 1B subunit [Source:MGI Symbol;Acc:MGI:88296]	protein_coding	ENSMUST00000041342,ENSMUST00000070864,ENSMUST00000100348,ENSMUST00000102939,ENSMUST00000114447,ENSMUST00000124183,ENSMUST00000125798,ENSMUST00000131861,ENSMUST00000133892,ENSMUST00000155356
ENSMUSG00000039328	2.3599	2.2327	29	2.32592	28	2.76079	37	2.76215	43	3.36243	47	3.61887	52	2.4398	3.24782	-1.32038	-0.400949	0.172746	0.999939	8	31111820	31131482	1	Rnf122	ring finger protein 122 [Source:MGI Symbol;Acc:MGI:1916117]	protein_coding	ENSMUST00000046941,ENSMUST00000162640,ENSMUST00000209547,ENSMUST00000216520,ENSMUST00000217278
ENSMUSG00000028957	2.73558	2.38407	31	3.79493	46	2.90803	39	4.47659	70	3.43322	48	3.82566	55	3.02901	3.91182	-1.32008	-0.400621	0.222207	0.999939	4	151003652	151044665	-1	Per3	period circadian clock 3 [Source:MGI Symbol;Acc:MGI:1277134]	protein_coding	ENSMUST00000103204,ENSMUST00000128283,ENSMUST00000136398,ENSMUST00000138052,ENSMUST00000138584
ENSMUSG00000025086	3.01866	3.51934	46	3.38687	41	2.90803	39	3.96861	62	6.05237	85	3.34314	48	3.27141	4.45471	-1.31988	-0.400401	0.386529	0.999939	19	57452906	57491005	1	Trub1	TruB pseudouridine (psi) synthase family member 1 [Source:MGI Symbol;Acc:MGI:1919383]	protein_coding	ENSMUST00000026072,ENSMUST00000026073
ENSMUSG00000066705	1.62194	1.17311	15	1.59142	19	1.43561	19	1.68269	26	2.3714	33	1.55094	22	1.40005	1.86834	-1.31966	-0.400162	0.293438	0.999939	9	45370185	45396159	1	Fxyd6	FXYD domain-containing ion transport regulator 6 [Source:MGI Symbol;Acc:MGI:1890226]	protein_coding	ENSMUST00000085939,ENSMUST00000215281,ENSMUST00000217381
ENSMUSG00000085175	1.28026	1.32448	17	1.83626	22	1.73009	23	1.93668	30	2.22982	31	2.24025	32	1.63028	2.13558	-1.31907	-0.399519	0.362961	0.999939	11	82779601	82781042	-1	Gm11423	predicted gene 11423 [Source:MGI Symbol;Acc:MGI:3651335]	antisense_RNA	ENSMUST00000136051,ENSMUST00000152784
ENSMUSG00000015291	56.8402	52.1089	688	49.9054	611	58.4919	794	61.4976	968	61.1254	863	68.9653	1000	53.502	63.8627	-1.19403	-0.255844	0.0381019	0.999939	X	74304998	74311862	1	Gdi1	guanosine diphosphate (GDP) dissociation inhibitor 1 [Source:MGI Symbol;Acc:MGI:99846]	protein_coding	ENSMUST00000015435,ENSMUST00000128915,ENSMUST00000130581,ENSMUST00000135041,ENSMUST00000137447,ENSMUST00000144317,ENSMUST00000145580,ENSMUST00000146013,ENSMUST00000149391,ENSMUST00000153141
ENSMUSG00000106427	0.718243	0.264896	3	0.530474	6	0.110431	1	0.666726	10	0.106182	1	0.44805	6	0.301934	0.406986	-1.31873	-0.399144	0.669208	0.999939	3	98121588	98124650	1	Gm42820	predicted gene 42820 [Source:MGI Symbol;Acc:MGI:5662957]	TEC	ENSMUST00000200084
ENSMUSG00000110866	2.29288	2.30838	30	1.34659	16	1.87733	25	1.93668	30	2.22982	31	3.20528	46	1.8441	2.45726	-1.31854	-0.398943	0.284153	0.999939	9	25855315	25859652	-1			lincRNA	ENSMUST00000216055
ENSMUSG00000066640	8.09109	4.04913	53	4.52943	55	4.15958	56	6.50852	102	4.63661	65	5.68679	82	4.24605	5.61064	-1.31846	-0.398857	0.31855	0.999939	5	142866946	142895421	-1	Fbxl18	F-box and leucine-rich repeat protein 18 [Source:MGI Symbol;Acc:MGI:2444450]	protein_coding	ENSMUST00000035985,ENSMUST00000110766,ENSMUST00000156725,ENSMUST00000197596,ENSMUST00000199067
ENSMUSG00000035049	9.65831	5.56282	73	5.91683	72	6.00011	81	7.58798	119	7.11419	100	8.37509	121	5.82659	7.69242	-1.3184	-0.398793	0.135438	0.999939	19	41862852	41896153	-1	Rrp12	ribosomal RNA processing 12 homolog (S. cerevisiae) [Source:MGI Symbol;Acc:MGI:2147437]	protein_coding	ENSMUST00000038677
ENSMUSG00000038167	2.04506	0.49195	6	0.693697	8	0.846641	11	0.603228	9	0.88485	12	1.27522	18	0.677429	0.921099	-1.31832	-0.398702	0.519952	0.999939	6	125362660	125380793	-1	Plekhg6	pleckstrin homology domain containing, family G (with RhoGef domain) member 6 [Source:MGI Symbol;Acc:MGI:2682298]	protein_coding	ENSMUST00000042647
ENSMUSG00000105954	5.01504	4.88166	64	10.5687	129	6.14735	83	8.92143	140	7.82207	110	10.0984	146	7.19923	8.94729	-1.31827	-0.398643	0.299823	0.999939	5	104435121	104436372	1	Gm42793	predicted gene 42793 [Source:MGI Symbol;Acc:MGI:5662930]	TEC	ENSMUST00000199139
ENSMUSG00000024186	1.63823	1.32448	17	3.63171	44	2.24544	30	3.20664	50	2.58376	36	2.86063	41	2.40054	2.88368	-1.31821	-0.398583	0.255177	0.999939	17	26202951	26211324	1	Rgs11	regulator of G-protein signaling 11 [Source:MGI Symbol;Acc:MGI:1354739]	protein_coding	ENSMUST00000025020,ENSMUST00000122058,ENSMUST00000123670,ENSMUST00000126464,ENSMUST00000127594,ENSMUST00000139639,ENSMUST00000146683,ENSMUST00000147220,ENSMUST00000152299,ENSMUST00000152676,ENSMUST00000155072
ENSMUSG00000036867	2.87322	3.59502	47	2.81559	34	3.34975	45	5.36556	84	4.49504	63	3.20528	46	3.25346	4.35529	-1.31807	-0.398422	0.160242	0.999939	9	63953076	64022059	-1	Smad6	SMAD family member 6 [Source:MGI Symbol;Acc:MGI:1336883]	protein_coding	ENSMUST00000041029,ENSMUST00000144323,ENSMUST00000179458
ENSMUSG00000097868	0.925637	0.567635	7	1.34659	16	0.920262	12	1.3017	20	1.52194	21	0.792704	11	0.944828	1.20545	-1.31803	-0.39838	0.545686	0.999939	2	91237146	91238352	1	A330069E16Rik	RIKEN cDNA A330069E16 gene [Source:MGI Symbol;Acc:MGI:3583899]	lincRNA	ENSMUST00000181191
ENSMUSG00000021123	1.05653	0.49195	6	0.448863	5	0.257673	3	0.476233	7	0.460122	6	0.585912	8	0.399495	0.507422	-1.3178	-0.398135	0.709665	0.999939	12	79208914	79222665	1	Rdh12	retinol dehydrogenase 12 [Source:MGI Symbol;Acc:MGI:1925224]	protein_coding	ENSMUST00000021548,ENSMUST00000122227,ENSMUST00000140823,ENSMUST00000151980
ENSMUSG00000040354	19.7759	20.397	269	18.7298	229	17.1169	232	20.9225	329	22.2628	314	24.436	354	18.7479	22.5404	-1.2026	-0.26616	0.0499804	0.999939	10	127296221	127311786	-1	Mars	methionine-tRNA synthetase [Source:MGI Symbol;Acc:MGI:1345633]	protein_coding	ENSMUST00000037290,ENSMUST00000128369,ENSMUST00000134778,ENSMUST00000139683,ENSMUST00000145275,ENSMUST00000171564
ENSMUSG00000020359	7.59379	4.35187	57	5.42716	66	4.89579	66	7.1435	112	6.26474	88	5.82465	84	4.89161	6.41096	-1.31734	-0.397633	0.106996	0.999939	11	51584757	51604489	1	Phykpl	5-phosphohydroxy-L-lysine phospholyase [Source:MGI Symbol;Acc:MGI:1920197]	protein_coding	ENSMUST00000020625,ENSMUST00000101250,ENSMUST00000109105,ENSMUST00000156128,ENSMUST00000164864,ENSMUST00000167797,ENSMUST00000169823,ENSMUST00000169995
ENSMUSG00000044018	9.28489	8.51452	112	7.141	87	7.69339	104	11.1439	175	9.16704	129	10.443	151	7.78297	10.2513	-1.31727	-0.397549	0.0993824	0.999939	4	49512596	49521093	-1	Mrpl50	mitochondrial ribosomal protein L50 [Source:MGI Symbol;Acc:MGI:107329]	protein_coding	ENSMUST00000057829
ENSMUSG00000035835	7.15976	4.12481	54	5.59038	68	7.69339	104	7.0165	110	6.4771	91	8.99547	130	5.80286	7.49636	-1.31721	-0.397484	0.196688	0.999939	10	79860475	79874634	-1	Plppr3	phospholipid phosphatase related 3 [Source:MGI Symbol;Acc:MGI:2388640]	protein_coding	ENSMUST00000092325,ENSMUST00000113452,ENSMUST00000163111,ENSMUST00000165601,ENSMUST00000166023,ENSMUST00000166057,ENSMUST00000167250,ENSMUST00000167707,ENSMUST00000167897,ENSMUST00000170910
ENSMUSG00000001249	8.27893	6.77378	89	6.65133	81	8.13512	110	7.65148	120	11.6446	164	9.61585	139	7.18674	9.63732	-1.31677	-0.397006	0.0967882	0.999939	7	31098725	31115290	-1	Hpn	hepsin [Source:MGI Symbol;Acc:MGI:1196620]	protein_coding	ENSMUST00000039435,ENSMUST00000108102,ENSMUST00000164340,ENSMUST00000164929,ENSMUST00000165124,ENSMUST00000165480,ENSMUST00000167719,ENSMUST00000168623,ENSMUST00000168884,ENSMUST00000171225,ENSMUST00000171259
ENSMUSG00000090086	1.59781	0.567635	7	1.75465	21	1.80371	24	1.3017	20	1.45115	20	2.17132	31	1.37533	1.64139	-1.31675	-0.396983	0.395228	0.999939	5	123133723	123141666	-1	AI480526	expressed sequence AI480526 [Source:MGI Symbol;Acc:MGI:2140910]	lincRNA	ENSMUST00000159072,ENSMUST00000159637,ENSMUST00000160099,ENSMUST00000160227,ENSMUST00000160255,ENSMUST00000160321,ENSMUST00000162697
ENSMUSG00000070390	14.5532	9.42274	124	10.2422	125	18.5157	251	14.7632	232	12.1401	171	23.1263	335	12.7269	16.6765	-1.31665	-0.396871	0.17583	0.999939	11	71153102	71230733	-1	Nlrp1b	NLR family, pyrin domain containing 1B [Source:MGI Symbol;Acc:MGI:3582959]	protein_coding	ENSMUST00000094046,ENSMUST00000108514,ENSMUST00000108515,ENSMUST00000108516,ENSMUST00000136493
ENSMUSG00000064179	1.76721	2.30838	30	1.4282	17	0.993883	13	2.00018	31	2.51297	35	1.48201	21	1.57682	1.99839	-1.3163	-0.396488	0.436268	0.999939	7	4504570	4516382	-1	Tnnt1	troponin T1, skeletal, slow [Source:MGI Symbol;Acc:MGI:1333868]	protein_coding	ENSMUST00000071798,ENSMUST00000086502,ENSMUST00000108587,ENSMUST00000163538,ENSMUST00000163560,ENSMUST00000163710,ENSMUST00000163722,ENSMUST00000166161,ENSMUST00000166268,ENSMUST00000166959,ENSMUST00000168111,ENSMUST00000169571,ENSMUST00000178163
ENSMUSG00000038208	5.03183	4.80598	63	4.77427	58	4.15958	56	8.03246	126	5.20292	73	5.06641	73	4.57994	6.1006	-1.3161	-0.396264	0.106415	0.999939	11	98388677	98400490	-1	Pgap3	post-GPI attachment to proteins 3 [Source:MGI Symbol;Acc:MGI:2444461]	protein_coding	ENSMUST00000041218,ENSMUST00000090827,ENSMUST00000125348,ENSMUST00000128058,ENSMUST00000128897
ENSMUSG00000031295	46.439	40.3778	533	47.7835	585	43.3259	588	52.9889	834	55.6747	786	50.0782	726	43.8291	52.9139	-1.20949	-0.274398	0.017441	0.999939	X	160502166	160598878	1	Phka2	phosphorylase kinase alpha 2 [Source:MGI Symbol;Acc:MGI:97577]	protein_coding	ENSMUST00000033652,ENSMUST00000112376,ENSMUST00000112377,ENSMUST00000112380,ENSMUST00000131765,ENSMUST00000139496,ENSMUST00000139587,ENSMUST00000146752,ENSMUST00000153907,ENSMUST00000154142
ENSMUSG00000041431	5.66325	10.558	139	11.7112	143	4.82217	65	11.2708	177	10.1581	143	11.477	166	9.03047	10.9686	-1.31581	-0.395957	0.161538	0.999939	13	100778650	100786570	-1	Ccnb1	cyclin B1 [Source:MGI Symbol;Acc:MGI:88302]	protein_coding	ENSMUST00000072119,ENSMUST00000091295,ENSMUST00000128279,ENSMUST00000134080,ENSMUST00000142056,ENSMUST00000147790,ENSMUST00000174038
ENSMUSG00000001663	1.32455	1.09743	14	0.85692	10	0.77302	10	1.3652	21	1.52194	21	0.792704	11	0.909122	1.22662	-1.31572	-0.395848	0.516483	0.999939	10	75783813	75798584	-1	Gstt1	glutathione S-transferase, theta 1 [Source:MGI Symbol;Acc:MGI:107379]	protein_coding	ENSMUST00000001713,ENSMUST00000120177,ENSMUST00000139724
ENSMUSG00000041992	3.70709	4.12481	54	4.03976	49	4.89579	66	4.85758	76	7.32656	103	5.34214	77	4.35346	5.84209	-1.31557	-0.395686	0.161306	0.999939	12	117516479	117759737	1	Rapgef5	Rap guanine nucleotide exchange factor (GEF) 5 [Source:MGI Symbol;Acc:MGI:2444365]	protein_coding	ENSMUST00000109691,ENSMUST00000220781,ENSMUST00000221225,ENSMUST00000222035,ENSMUST00000222105,ENSMUST00000222185,ENSMUST00000223040
ENSMUSG00000026131	25.8557	13.8124	182	12.2009	149	13.215	179	16.6047	261	18.2987	258	16.7847	243	13.0761	17.2293	-1.31553	-0.395641	0.315227	0.999939	1	33908225	34308661	1	Dst	dystonin [Source:MGI Symbol;Acc:MGI:104627]	protein_coding	ENSMUST00000097785,ENSMUST00000097786,ENSMUST00000115104,ENSMUST00000182018,ENSMUST00000182314,ENSMUST00000182335,ENSMUST00000182410,ENSMUST00000182507,ENSMUST00000182697,ENSMUST00000183006,ENSMUST00000183034,ENSMUST00000183100,ENSMUST00000183302,ENSMUST00000183331,ENSMUST00000185269,ENSMUST00000185736,ENSMUST00000185897,ENSMUST00000187486,ENSMUST00000189952,ENSMUST00000194192
ENSMUSG00000030604	2.51481	1.55154	20	2.81559	34	2.24544	30	4.0956	64	1.94667	27	2.65384	38	2.20419	2.8987	-1.3155	-0.39561	0.247264	0.999939	7	27807196	27822916	1	Zfp626	zinc finger protein 626 [Source:MGI Symbol;Acc:MGI:1918413]	protein_coding	ENSMUST00000080175,ENSMUST00000205671
ENSMUSG00000047909	14.0375	11.2392	148	17.9137	219	13.5831	184	18.0651	284	16.0335	226	21.1962	307	14.2453	18.4316	-1.31504	-0.39511	0.104556	0.999939	2	11777876	11790329	1	Ankrd16	ankyrin repeat domain 16 [Source:MGI Symbol;Acc:MGI:2444796]	protein_coding	ENSMUST00000056108,ENSMUST00000125024,ENSMUST00000128774,ENSMUST00000130186,ENSMUST00000133664,ENSMUST00000142622,ENSMUST00000145547,ENSMUST00000148498,ENSMUST00000150213,ENSMUST00000150320,ENSMUST00000156067,ENSMUST00000194100
ENSMUSG00000032322	80.0059	70.803	935	83.2028	1019	93.8299	1274	97.5643	1536	96.0947	1357	106.877	1550	82.6119	100.179	-1.21928	-0.286027	0.0395564	0.999939	9	56089962	56128888	1	Pstpip1	proline-serine-threonine phosphatase-interacting protein 1 [Source:MGI Symbol;Acc:MGI:1321396]	protein_coding	ENSMUST00000059206,ENSMUST00000132800,ENSMUST00000135103,ENSMUST00000138646,ENSMUST00000142894,ENSMUST00000144638,ENSMUST00000147360
ENSMUSG00000032417	1.57756	1.17311	15	1.02014	12	2.61354	35	2.19067	34	2.3714	33	1.41308	20	1.60227	1.99172	-1.31479	-0.394833	0.316851	0.999939	9	86571991	86574899	1	Rwdd2a	RWD domain containing 2A [Source:MGI Symbol;Acc:MGI:1916769]	protein_coding	ENSMUST00000034988,ENSMUST00000179212,ENSMUST00000185566
ENSMUSG00000090523	11.8759	13.8881	183	9.83417	120	12.7732	173	16.8586	265	15.9627	225	14.8546	215	12.1652	15.892	-1.31459	-0.394613	0.190394	0.999939	18	32528322	32560034	-1	Gypc	glycophorin C [Source:MGI Symbol;Acc:MGI:1098566]	protein_coding	ENSMUST00000172434,ENSMUST00000174000,ENSMUST00000174459
ENSMUSG00000104988	6.95683	2.38407	31	4.36621	53	5.70562	77	5.17507	81	4.63661	65	5.61786	81	4.15197	5.14318	-1.31443	-0.394436	0.328942	0.999939	9	110252126	110254144	-1	Gm43622	predicted gene 43622 [Source:MGI Symbol;Acc:MGI:5663759]	TEC	ENSMUST00000200140
ENSMUSG00000010721	2.1302	2.00564	26	1.34659	16	1.73009	23	2.95264	46	1.94667	27	1.82667	26	1.69411	2.24199	-1.31437	-0.394373	0.377852	0.999939	5	29229802	29378390	-1	Lmbr1	limb region 1 [Source:MGI Symbol;Acc:MGI:1861746]	protein_coding	ENSMUST00000055195,ENSMUST00000179191,ENSMUST00000196321,ENSMUST00000198105,ENSMUST00000198367,ENSMUST00000200149,ENSMUST00000200564
ENSMUSG00000001946	2.3323	4.57892	60	2.57076	31	4.08596	55	5.87354	92	4.28267	60	4.37711	63	3.74521	4.84444	-1.31381	-0.393756	0.268516	0.999939	9	37528078	37538319	1	Esam	endothelial cell-specific adhesion molecule [Source:MGI Symbol;Acc:MGI:1916774]	protein_coding	ENSMUST00000002011,ENSMUST00000123198,ENSMUST00000131832,ENSMUST00000144596,ENSMUST00000146860,ENSMUST00000214142
ENSMUSG00000026409	4.20972	3.29228	43	3.38687	41	3.05527	41	4.0956	64	3.29164	46	5.68679	82	3.24481	4.35801	-1.31367	-0.393599	0.376609	0.999939	1	130689182	130729253	-1	Pfkfb2	6-phosphofructo-2-kinase/fructose-2,6-biphosphatase 2 [Source:MGI Symbol;Acc:MGI:107815]	protein_coding	ENSMUST00000050406,ENSMUST00000066863,ENSMUST00000169659,ENSMUST00000171479,ENSMUST00000185233,ENSMUST00000186777,ENSMUST00000186867,ENSMUST00000187089,ENSMUST00000187522,ENSMUST00000189167,ENSMUST00000189534,ENSMUST00000191301,ENSMUST00000191347
ENSMUSG00000052005	6.5585	3.51934	46	1.4282	17	3.27613	44	2.57166	40	4.56582	64	3.41207	49	2.74122	3.51652	-1.31342	-0.393329	0.475975	0.999939	2	107595630	107600539	-1	Gm9864	predicted gene 9864 [Source:MGI Symbol;Acc:MGI:3708663]	pseudogene	ENSMUST00000090043
ENSMUSG00000040648	15.8951	10.8607	143	9.9974	122	12.9205	175	14.0013	220	14.9717	211	15.3371	222	11.2595	14.77	-1.31342	-0.393328	0.151864	0.999939	1	97706048	97770411	-1	Ppip5k2	diphosphoinositol pentakisphosphate kinase 2 [Source:MGI Symbol;Acc:MGI:2142810]	protein_coding	ENSMUST00000042509,ENSMUST00000112845,ENSMUST00000137758,ENSMUST00000152788,ENSMUST00000171129,ENSMUST00000189992,ENSMUST00000191556
ENSMUSG00000020899	5.31911	4.88166	64	6.24327	76	5.85287	79	7.33399	115	7.11419	100	7.68578	111	5.65927	7.37799	-1.31243	-0.392243	0.0741125	0.999939	11	68985697	69008460	-1	Pfas	phosphoribosylformylglycinamidine synthase (FGAR amidotransferase) [Source:MGI Symbol;Acc:MGI:2684864]	protein_coding	ENSMUST00000021282,ENSMUST00000146490,ENSMUST00000149703,ENSMUST00000152964,ENSMUST00000172915,ENSMUST00000172987,ENSMUST00000173410
ENSMUSG00000030149	4.46607	0.794689	10	0.367251	4	1.95096	26	1.11121	17	1.23879	17	0.999497	14	1.03763	1.1165	-1.31208	-0.391851	0.606036	0.999939	6	129610323	129623864	-1	Klrk1	killer cell lectin-like receptor subfamily K, member 1 [Source:MGI Symbol;Acc:MGI:1196250]	protein_coding	ENSMUST00000032252,ENSMUST00000095412,ENSMUST00000137660,ENSMUST00000152256,ENSMUST00000168919,ENSMUST00000204694
ENSMUSG00000071311	1.00763	0.416266	5	0.204029	2	0.184052	2	0.222242	3	0.53091	7	0.310189	4	0.268115	0.354447	-1.312	-0.391763	0.766182	0.999939	17	13051321	13052280	-1	Gpr31b	G protein-coupled receptor 31, D17Leh66b region [Source:MGI Symbol;Acc:MGI:1354372]	protein_coding	ENSMUST00000091648
ENSMUSG00000074165	2.4443	2.68681	35	2.32592	28	2.31906	31	4.03211	63	2.22982	31	3.54994	51	2.44393	3.27062	-1.31125	-0.390941	0.413397	0.999939	7	41633203	41651530	1	Zfp788	zinc finger protein 788 [Source:MGI Symbol;Acc:MGI:1914857]	protein_coding	ENSMUST00000045720,ENSMUST00000098508,ENSMUST00000100275,ENSMUST00000131180,ENSMUST00000140964,ENSMUST00000154942,ENSMUST00000170770
ENSMUSG00000022708	15.1827	6.24398	82	5.34555	65	8.72408	118	9.17542	144	7.11419	100	10.1673	147	6.7712	8.81897	-1.31087	-0.390521	0.35977	0.999939	16	42875881	43642602	1	Zbtb20	zinc finger and BTB domain containing 20 [Source:MGI Symbol;Acc:MGI:1929213]	protein_coding	ENSMUST00000079441,ENSMUST00000114690,ENSMUST00000114691,ENSMUST00000114694,ENSMUST00000114695,ENSMUST00000122875,ENSMUST00000123047,ENSMUST00000126100,ENSMUST00000126354,ENSMUST00000131689,ENSMUST00000132881,ENSMUST00000134537,ENSMUST00000139491,ENSMUST00000141941,ENSMUST00000146708,ENSMUST00000148775,ENSMUST00000151244,ENSMUST00000151290,ENSMUST00000156367,ENSMUST00000156981,ENSMUST00000162745
ENSMUSG00000020868	65.0373	85.9399	1135	87.6098	1073	71.5228	971	106.136	1671	97.5812	1378	94.8143	1375	81.6908	99.5107	-1.22185	-0.289072	0.0240768	0.999939	11	94663851	94677515	-1	Xylt2	xylosyltransferase II [Source:MGI Symbol;Acc:MGI:2444797]	protein_coding	ENSMUST00000116349,ENSMUST00000146693,ENSMUST00000150377,ENSMUST00000153485,ENSMUST00000154830,ENSMUST00000174178
ENSMUSG00000106671	4.418	1.7029	22	2.40754	29	2.83441	38	2.95264	46	2.44219	34	3.61887	52	2.31495	3.00457	-1.31059	-0.390212	0.276092	0.999939	5	107254338	107256504	-1	Gm42900	predicted gene 42900 [Source:MGI Symbol;Acc:MGI:5663037]	TEC	ENSMUST00000197184
ENSMUSG00000057132	5.18443	5.33577	70	5.18232	63	6.58908	89	6.76251	106	7.46813	105	8.23723	119	5.70239	7.48929	-1.31026	-0.38985	0.259598	0.999939	14	52110704	52163546	1	Rpgrip1	retinitis pigmentosa GTPase regulator interacting protein 1 [Source:MGI Symbol;Acc:MGI:1932134]	protein_coding	ENSMUST00000111600,ENSMUST00000111603,ENSMUST00000180388,ENSMUST00000180433,ENSMUST00000180484,ENSMUST00000180500,ENSMUST00000180513,ENSMUST00000180646,ENSMUST00000180901,ENSMUST00000181017,ENSMUST00000181208,ENSMUST00000181297,ENSMUST00000181401,ENSMUST00000181627,ENSMUST00000181673,ENSMUST00000181709,ENSMUST00000181736,ENSMUST00000181823,ENSMUST00000181862
ENSMUSG00000035351	3.56656	4.27618	56	3.79493	46	4.30683	58	5.68305	89	4.91976	69	5.61786	81	4.12598	5.40689	-1.30949	-0.389	0.113083	0.999939	10	88146992	88178390	1	Nup37	nucleoporin 37 [Source:MGI Symbol;Acc:MGI:1919964]	protein_coding	ENSMUST00000052355,ENSMUST00000169309,ENSMUST00000218935,ENSMUST00000219059,ENSMUST00000219121,ENSMUST00000219859
ENSMUSG00000040624	6.17859	2.15701	28	2.1627	26	2.24544	30	3.39713	53	2.44219	34	2.7917	40	2.18838	2.877	-1.30931	-0.388804	0.340078	0.999939	10	3740364	3967303	1	Plekhg1	pleckstrin homology domain containing, family G (with RhoGef domain) member 1 [Source:MGI Symbol;Acc:MGI:2676551]	protein_coding	ENSMUST00000042438,ENSMUST00000120274,ENSMUST00000131525,ENSMUST00000136671,ENSMUST00000137111,ENSMUST00000141367,ENSMUST00000144543,ENSMUST00000154727
ENSMUSG00000109398	1.63815	1.7029	22	1.67303	20	1.21475	16	2.06368	32	2.51297	35	1.48201	21	1.53023	2.01955	-1.30875	-0.388189	0.276316	0.999939	7	6343759	6355956	1	Gm3854	predicted gene 3854 [Source:MGI Symbol;Acc:MGI:3782026]	protein_coding	ENSMUST00000207173,ENSMUST00000208865
ENSMUSG00000035107	7.65591	1.85427	24	1.4282	17	2.98165	40	2.12717	33	2.72534	38	3.20528	46	2.08804	2.68593	-1.30866	-0.388086	0.580802	0.999939	16	58408443	58469727	1	Dcbld2	discoidin, CUB and LCCL domain containing 2 [Source:MGI Symbol;Acc:MGI:1920629]	protein_coding	ENSMUST00000046663,ENSMUST00000130409,ENSMUST00000134324,ENSMUST00000135415,ENSMUST00000142830,ENSMUST00000149321,ENSMUST00000150817
ENSMUSG00000029765	6.37806	2.00564	26	1.99948	24	1.65647	22	3.46063	54	1.59273	22	2.58491	37	1.8872	2.54609	-1.30844	-0.387848	0.529308	0.999939	6	32144268	32588192	-1	Plxna4	plexin A4 [Source:MGI Symbol;Acc:MGI:2179061]	protein_coding	ENSMUST00000115096,ENSMUST00000200732
ENSMUSG00000020814	2.58351	1.77859	23	2.08109	25	1.80371	24	2.57166	40	3.29164	46	1.75774	25	1.8878	2.54034	-1.30803	-0.3874	0.456643	0.999939	11	116803062	116828046	-1	Mxra7	matrix-remodelling associated 7 [Source:MGI Symbol;Acc:MGI:1914872]	protein_coding	ENSMUST00000021170,ENSMUST00000047715,ENSMUST00000150015
ENSMUSG00000027677	13.1817	7.30357	96	10.1606	124	8.28236	112	12.0963	190	10.9367	154	10.2362	148	8.58218	11.0898	-1.308	-0.387362	0.127504	0.999939	3	33799832	33814860	1	Ttc14	tetratricopeptide repeat domain 14 [Source:MGI Symbol;Acc:MGI:1914370]	protein_coding	ENSMUST00000099153,ENSMUST00000108210,ENSMUST00000117915,ENSMUST00000196139,ENSMUST00000196369,ENSMUST00000196975,ENSMUST00000197592,ENSMUST00000198529,ENSMUST00000199222,ENSMUST00000199523,ENSMUST00000200271,ENSMUST00000200559
ENSMUSG00000070822	1.34835	0.719004	9	0.775308	9	1.14112	15	1.04771	16	1.02643	14	1.34415	19	0.878479	1.13943	-1.30797	-0.387326	0.408652	0.999939	7	12768090	12803635	-1	Zscan18	zinc finger and SCAN domain containing 18 [Source:MGI Symbol;Acc:MGI:3643810]	protein_coding	ENSMUST00000046245,ENSMUST00000209869,ENSMUST00000210650,ENSMUST00000210891,ENSMUST00000211392,ENSMUST00000211665
ENSMUSG00000032051	4.84825	6.1683	81	5.34555	65	4.89579	66	7.0165	110	6.12316	86	8.37509	121	5.46988	7.17158	-1.30778	-0.387123	0.143017	0.999939	9	51943306	51963556	-1	Fdx1	ferredoxin 1 [Source:MGI Symbol;Acc:MGI:103224]	protein_coding	ENSMUST00000034552,ENSMUST00000214013,ENSMUST00000214486
ENSMUSG00000032252	8.85577	5.33577	70	4.85588	59	5.48476	74	6.12753	96	6.83104	96	7.68578	111	5.22547	6.88145	-1.30759	-0.386906	0.116271	0.999939	9	62057248	62122655	-1	Glce	glucuronyl C5-epimerase [Source:MGI Symbol;Acc:MGI:2136405]	protein_coding	ENSMUST00000034785,ENSMUST00000185510,ENSMUST00000185675,ENSMUST00000185873,ENSMUST00000186514
ENSMUSG00000022722	2.54787	2.00564	26	1.99948	24	2.39268	32	3.27013	51	2.51297	35	2.58491	37	2.1326	2.78934	-1.30657	-0.385786	0.26381	0.999939	16	59612949	59639391	-1	Arl6	ADP-ribosylation factor-like 6 [Source:MGI Symbol;Acc:MGI:1927136]	protein_coding	ENSMUST00000023405,ENSMUST00000099646,ENSMUST00000118438,ENSMUST00000149797
ENSMUSG00000041199	3.74961	4.88166	64	4.36621	53	3.42337	46	5.87354	92	5.98158	84	4.5839	66	4.22375	5.47967	-1.30653	-0.385745	0.155142	0.999939	17	25727751	25731456	1	Rpusd1	RNA pseudouridylate synthase domain containing 1 [Source:MGI Symbol;Acc:MGI:1919186]	protein_coding	ENSMUST00000047273
ENSMUSG00000022146	0.991919	0.567635	7	0.530474	6	1.36199	18	1.11121	17	1.168	16	0.723773	10	0.820032	1.001	-1.30636	-0.385555	0.617343	0.999939	15	6813577	6874969	-1	Osmr	oncostatin M receptor [Source:MGI Symbol;Acc:MGI:1330819]	protein_coding	ENSMUST00000022746,ENSMUST00000175862,ENSMUST00000176554,ENSMUST00000176826,ENSMUST00000177263,ENSMUST00000177478
ENSMUSG00000032409	8.27153	6.01693	79	6.56972	80	5.11666	69	8.60394	135	6.61868	93	7.75472	112	5.9011	7.65911	-1.30605	-0.385205	0.101707	0.999939	9	95857597	95951781	1	Atr	ataxia telangiectasia and Rad3 related [Source:MGI Symbol;Acc:MGI:108028]	protein_coding	ENSMUST00000034980,ENSMUST00000185473,ENSMUST00000186061,ENSMUST00000186127,ENSMUST00000186524,ENSMUST00000186997,ENSMUST00000187356,ENSMUST00000188088,ENSMUST00000188164,ENSMUST00000189602,ENSMUST00000190644,ENSMUST00000191269,ENSMUST00000215311
ENSMUSG00000053338	1.36972	0.340581	4	0.448863	5	1.65647	22	0.984215	15	0.814062	11	0.723773	10	0.815305	0.840683	-1.30598	-0.385128	0.590024	0.999939	7	3486500	3502624	-1	Tarm1	T cell-interacting, activating receptor on myeloid cells 1 [Source:MGI Symbol;Acc:MGI:2442280]	protein_coding	ENSMUST00000065703,ENSMUST00000203020,ENSMUST00000203821
ENSMUSG00000008734	12.2579	7.07651	93	13.8331	169	6.51546	88	11.8423	186	8.45916	119	13.6138	197	9.1417	11.3051	-1.30592	-0.385064	0.316757	0.999939	7	118972047	118995211	-1	Gprc5b	G protein-coupled receptor, family C, group 5, member B [Source:MGI Symbol;Acc:MGI:1927596]	protein_coding	ENSMUST00000008878,ENSMUST00000207582,ENSMUST00000207614,ENSMUST00000208394
ENSMUSG00000081534	168.134	195.456	2582	223.738	2741	229.44	3116	273.199	4302	249.775	3528	275.964	4003	216.211	266.313	-1.2334	-0.302641	0.0268487	0.999939	15	97784355	97792692	1	Slc48a1	solute carrier family 48 (heme transporter), member 1 [Source:MGI Symbol;Acc:MGI:1914989]	protein_coding	ENSMUST00000117892,ENSMUST00000135073
ENSMUSG00000029915	26.8455	34.9285	461	32.3589	396	30.0742	408	34.0665	536	46.1892	652	40.7726	591	32.4539	40.3428	-1.23483	-0.304318	0.0455061	0.999939	6	40574894	40585821	-1	Clec5a	C-type lectin domain family 5, member a [Source:MGI Symbol;Acc:MGI:1345151]	protein_coding	ENSMUST00000031975,ENSMUST00000101491,ENSMUST00000129948,ENSMUST00000177178
ENSMUSG00000030747	13.7578	6.24398	82	16.4447	201	6.88356	93	15.5252	244	7.6805	108	12.3731	179	9.85741	11.8596	-1.30507	-0.384128	0.374051	0.999939	7	99153658	99182719	-1	Dgat2	diacylglycerol O-acyltransferase 2 [Source:MGI Symbol;Acc:MGI:1915050]	protein_coding	ENSMUST00000033001,ENSMUST00000207491,ENSMUST00000207611,ENSMUST00000207893,ENSMUST00000207894,ENSMUST00000208591
ENSMUSG00000021257	2.62228	3.67071	48	2.57076	31	3.12889	42	4.54009	71	3.15006	44	4.5839	66	3.12345	4.09135	-1.30505	-0.384101	0.178723	0.999939	12	86700502	86726460	-1	Angel1	angel homolog 1 [Source:MGI Symbol;Acc:MGI:1915987]	protein_coding	ENSMUST00000021682,ENSMUST00000163388,ENSMUST00000165332,ENSMUST00000167272,ENSMUST00000167813,ENSMUST00000171293
ENSMUSG00000047656	1.29561	1.02174	13	1.18337	14	1.28837	17	1.74619	27	1.02643	14	1.8956	27	1.16449	1.55607	-1.30475	-0.383768	0.430572	0.999939	19	6996131	6999044	1	Trpt1	tRNA phosphotransferase 1 [Source:MGI Symbol;Acc:MGI:1333115]	protein_coding	ENSMUST00000088223
ENSMUSG00000003849	0.754215	0.870373	11	0.448863	5	1.14112	15	1.55569	24	1.09721	15	0.585912	8	0.82012	1.07961	-1.30451	-0.383505	0.60111	0.999939	8	107388225	107403206	-1	Nqo1	NAD(P)H dehydrogenase, quinone 1 [Source:MGI Symbol;Acc:MGI:103187]	protein_coding	ENSMUST00000003947
ENSMUSG00000024069	6.83018	7.22788	95	7.05939	86	7.0308	95	9.49291	149	9.16704	129	9.13333	132	7.10602	9.26443	-1.30429	-0.383266	0.122738	0.999939	17	74395608	74424229	1	Slc30a6	solute carrier family 30 (zinc transporter), member 6 [Source:MGI Symbol;Acc:MGI:2386741]	protein_coding	ENSMUST00000024870,ENSMUST00000179074
ENSMUSG00000022833	0.921268	0.946058	12	1.50981	18	0.993883	13	1.4922	23	1.168	16	1.75774	25	1.14992	1.47264	-1.30404	-0.382993	0.361849	0.999939	16	34690616	34725194	1	Ccdc14	coiled-coil domain containing 14 [Source:MGI Symbol;Acc:MGI:2443448]	protein_coding	ENSMUST00000023532
ENSMUSG00000020741	36.0397	31.2199	412	27.6255	338	24.7735	336	34.13	537	32.5271	459	36.361	527	27.8729	34.3394	-1.23668	-0.306473	0.0459673	0.999939	11	74649495	74670847	1	Cluh	clustered mitochondria (cluA/CLU1) homolog [Source:MGI Symbol;Acc:MGI:1921398]	protein_coding	ENSMUST00000092915,ENSMUST00000117818,ENSMUST00000127679,ENSMUST00000128155,ENSMUST00000130398,ENSMUST00000155558
ENSMUSG00000039985	4.63931	4.42755	58	5.42716	66	4.01234	54	6.8895	108	6.33552	89	4.79069	69	4.62235	6.00524	-1.3039	-0.38283	0.252024	0.999939	6	148921035	148946467	-1	Fam60a	family with sequence similarity 60, member A [Source:MGI Symbol;Acc:MGI:1929091]	protein_coding	ENSMUST00000054080,ENSMUST00000081956,ENSMUST00000111562,ENSMUST00000127063,ENSMUST00000132696,ENSMUST00000139355,ENSMUST00000143963,ENSMUST00000146457,ENSMUST00000203164,ENSMUST00000204119,ENSMUST00000204435,ENSMUST00000204590
ENSMUSG00000024118	2.35939	3.51934	46	2.57076	31	1.73009	23	3.71462	58	2.72534	38	3.34314	48	2.60673	3.26103	-1.30385	-0.382781	0.222316	0.999939	17	24215054	24220851	-1	Tedc2	tubulin epsilon and delta complex 2 [Source:MGI Symbol;Acc:MGI:1919266]	protein_coding	ENSMUST00000024930,ENSMUST00000124557,ENSMUST00000137648,ENSMUST00000138818,ENSMUST00000149916
ENSMUSG00000078789	6.83949	8.28747	109	6.08005	74	7.91425	107	12.6043	198	6.68946	94	10.3741	150	7.42726	9.88928	-1.3038	-0.382718	0.16319	0.999939	11	75177643	75191241	-1	Dph1	diphthamide biosynthesis 1 [Source:MGI Symbol;Acc:MGI:2151233]	protein_coding	ENSMUST00000044949,ENSMUST00000139958,ENSMUST00000148944,ENSMUST00000150910,ENSMUST00000156489
ENSMUSG00000044317	0.909177	0.189212	2	0.85692	10	2.17182	29	0.603228	9	0.955638	13	1.41308	20	1.07265	0.990649	-1.30372	-0.382633	0.611859	0.999939	7	19212538	19224174	1	Gpr4	G protein-coupled receptor 4 [Source:MGI Symbol;Acc:MGI:2441992]	protein_coding	ENSMUST00000060225
ENSMUSG00000033581	6.94899	4.57892	60	7.54905	92	6.36821	86	9.11193	143	6.12316	86	8.51295	123	6.1654	7.91601	-1.30364	-0.382544	0.290986	0.999939	16	22059009	22163299	-1	Igf2bp2	insulin-like growth factor 2 mRNA binding protein 2 [Source:MGI Symbol;Acc:MGI:1890358]	protein_coding	ENSMUST00000100052,ENSMUST00000115379,ENSMUST00000124318,ENSMUST00000125926,ENSMUST00000127696,ENSMUST00000129913,ENSMUST00000134188,ENSMUST00000146885,ENSMUST00000151087
ENSMUSG00000045822	3.95896	1.7029	22	2.24431	27	1.73009	23	2.00018	31	2.44219	34	2.99849	43	1.89244	2.48028	-1.30298	-0.381813	0.292155	0.999939	2	164805098	164822130	1	Zswim3	zinc finger SWIM-type containing 3 [Source:MGI Symbol;Acc:MGI:1914788]	protein_coding	ENSMUST00000052107
ENSMUSG00000026994	1.4614	1.92996	25	2.1627	26	1.0675	14	2.57166	40	2.08825	29	1.75774	25	1.72005	2.13921	-1.30291	-0.38174	0.410496	0.999939	2	66082766	66124994	-1	Galnt3	polypeptide N-acetylgalactosaminyltransferase 3 [Source:MGI Symbol;Acc:MGI:894695]	protein_coding	ENSMUST00000028378,ENSMUST00000150793,ENSMUST00000153563,ENSMUST00000155453
ENSMUSG00000086968	0.783798	0.719004	9	0.367251	4	1.28837	17	1.3652	21	0.460122	6	1.20629	17	0.791541	1.01054	-1.30259	-0.381385	0.525333	0.999939	3	107888850	107896213	-1	4933431E20Rik	RIKEN cDNA 4933431E20 gene [Source:MGI Symbol;Acc:MGI:3584041]	antisense_RNA	ENSMUST00000131345,ENSMUST00000133570,ENSMUST00000135512,ENSMUST00000137800,ENSMUST00000137970,ENSMUST00000138472,ENSMUST00000144591,ENSMUST00000145191,ENSMUST00000146337,ENSMUST00000152663,ENSMUST00000154329,ENSMUST00000163675
ENSMUSG00000028407	4.39343	4.73029	62	5.42716	66	4.74855	64	5.87354	92	6.90183	97	6.65182	96	4.96867	6.47573	-1.30249	-0.381269	0.0925981	0.999939	4	40269579	40270940	1	Smim27	small integral membrane protein 27 [Source:MGI Symbol;Acc:MGI:1913684]	protein_coding	ENSMUST00000129758,ENSMUST00000207780
ENSMUSG00000063382	8.36612	7.60631	100	5.67199	69	6.22097	84	8.47695	133	7.0434	99	9.9605	144	6.49976	8.49362	-1.30247	-0.381252	0.109288	0.999939	9	44482825	44511896	1	Bcl9l	B cell CLL/lymphoma 9-like [Source:MGI Symbol;Acc:MGI:1933114]	protein_coding	ENSMUST00000074989,ENSMUST00000217898,ENSMUST00000218183,ENSMUST00000218913,ENSMUST00000220292,ENSMUST00000220303
ENSMUSG00000004655	13.739	19.3374	255	16.3631	200	20.7979	282	27.9073	439	20.7055	292	25.1942	365	18.8328	24.6023	-1.30233	-0.381097	0.451061	0.999939	6	55336432	55348555	1	Aqp1	aquaporin 1 [Source:MGI Symbol;Acc:MGI:103201]	protein_coding	ENSMUST00000004774
ENSMUSG00000061046	10.2022	11.8446	156	11.548	141	12.4051	168	16.2872	256	18.2279	257	12.6488	183	11.9326	15.7213	-1.30207	-0.380802	0.135979	0.999939	17	25779843	25785673	-1	Haghl	hydroxyacylglutathione hydrolase-like [Source:MGI Symbol;Acc:MGI:1919877]	protein_coding	ENSMUST00000077938,ENSMUST00000129917,ENSMUST00000133071,ENSMUST00000137587,ENSMUST00000138100,ENSMUST00000138759,ENSMUST00000140738,ENSMUST00000143248,ENSMUST00000145053,ENSMUST00000148986,ENSMUST00000150324
ENSMUSG00000000340	5.82276	4.27618	56	4.85588	59	4.52769	61	6.31802	99	6.26474	88	5.20428	75	4.55325	5.92901	-1.302	-0.380724	0.131277	0.999939	3	116513070	116549981	1	Dbt	dihydrolipoamide branched chain transacylase E2 [Source:MGI Symbol;Acc:MGI:105386]	protein_coding	ENSMUST00000000349,ENSMUST00000196376,ENSMUST00000197201,ENSMUST00000199614
ENSMUSG00000047757	1.03117	0.719004	9	1.67303	20	0.699399	9	1.55569	24	1.30958	18	0.861635	12	1.03048	1.2423	-1.30191	-0.380627	0.452267	0.999939	X	164980592	164997272	1	Fancb	Fanconi anemia, complementation group B [Source:MGI Symbol;Acc:MGI:2448558]	protein_coding	ENSMUST00000057150,ENSMUST00000101082,ENSMUST00000167446
ENSMUSG00000078485	35.6839	24.9381	329	27.2174	333	27.2766	370	34.8285	548	29.4832	416	34.2241	496	26.4774	32.8453	-1.23912	-0.309317	0.0448006	0.999939	4	156221456	156234857	-1	Plekhn1	pleckstrin homology domain containing, family N member 1 [Source:MGI Symbol;Acc:MGI:2387630]	protein_coding	ENSMUST00000105569,ENSMUST00000105571,ENSMUST00000217885,ENSMUST00000218699,ENSMUST00000219227
ENSMUSG00000006021	11.8346	6.54672	86	6.24327	76	5.33752	72	10.0644	158	7.25577	102	6.44503	93	6.0425	7.92173	-1.30172	-0.380422	0.0810515	0.999939	7	16119895	16127516	1	Kptn	kaptin [Source:MGI Symbol;Acc:MGI:1890380]	protein_coding	ENSMUST00000006178,ENSMUST00000127584,ENSMUST00000129080,ENSMUST00000130170,ENSMUST00000141430,ENSMUST00000149255,ENSMUST00000149388,ENSMUST00000152044
ENSMUSG00000097796	2.35693	2.08133	27	1.83626	22	2.0982	28	2.25417	35	2.79613	39	2.86063	41	2.00526	2.63697	-1.30158	-0.380264	0.458559	0.999939	17	8379045	8389468	-1	Gm16702	predicted gene, 16702 [Source:MGI Symbol;Acc:MGI:4439626]	lincRNA	ENSMUST00000181180
ENSMUSG00000086213	1.08857	0.416266	5	0.612086	7	0.552157	7	0.984215	15	0.247758	3	1.20629	17	0.526836	0.812754	-1.30101	-0.379632	0.696248	0.999939	19	12517915	12596566	-1	A330040F15Rik	RIKEN cDNA A330040F15 gene [Source:MGI Symbol;Acc:MGI:3698434]	processed_transcript	ENSMUST00000136697,ENSMUST00000224046
ENSMUSG00000021692	4.29418	4.12481	54	3.95815	48	4.08596	55	5.30206	83	4.63661	65	5.96251	86	4.05631	5.3004	-1.30062	-0.379204	0.0726744	0.999939	13	106947127	106960224	1	Dimt1	DIM1 dimethyladenosine transferase 1-like (S. cerevisiae) [Source:MGI Symbol;Acc:MGI:1913504]	protein_coding	ENSMUST00000022203,ENSMUST00000223851,ENSMUST00000223870,ENSMUST00000224052
ENSMUSG00000039043	4.21664	4.80598	63	4.93749	60	4.30683	58	7.84197	123	4.84898	68	5.75572	83	4.68343	6.14889	-1.30055	-0.37912	0.151509	0.999939	7	79925361	79935359	-1	Arpin	actin-related protein 2/3 complex inhibitor [Source:MGI Symbol;Acc:MGI:1917670]	protein_coding	ENSMUST00000048731
ENSMUSG00000021697	0.737131	1.02174	13	1.4282	17	0.699399	9	1.80969	28	1.09721	15	1.06843	15	1.04978	1.32511	-1.30049	-0.379056	0.485241	0.999939	13	108316332	108407782	1	Depdc1b	DEP domain containing 1B [Source:MGI Symbol;Acc:MGI:2145425]	protein_coding	ENSMUST00000051594,ENSMUST00000163307,ENSMUST00000167413,ENSMUST00000168037,ENSMUST00000171178,ENSMUST00000172402
ENSMUSG00000113847	2.62166	0.0378423	0	1.02014	12	1.65647	22	0.0317489	0	1.94667	27	2.72277	39	0.904819	1.56706	-1.29974	-0.378224	0.840839	0.999939	13	18002310	18008344	-1			lincRNA	ENSMUST00000220739
ENSMUSG00000078866	2.71211	2.00564	26	1.50981	18	2.0982	28	2.50816	39	2.30061	32	2.44704	35	1.87122	2.4186	-1.29959	-0.378057	0.272958	0.999939	2	177464733	177478129	1	Zfp970	zinc finger protein 970 [Source:MGI Symbol;Acc:MGI:3652255]	protein_coding	ENSMUST00000099002,ENSMUST00000108952
ENSMUSG00000113069	1.16476	0.416266	5	0.122417	1	0.699399	9	0.476233	7	0.460122	6	0.379119	5	0.412694	0.438491	-1.29939	-0.377835	0.664078	0.999939	12	15483043	15486670	1			processed_pseudogene	ENSMUST00000222638
ENSMUSG00000031403	3.91487	3.74639	49	2.48915	30	3.497	47	5.23856	82	3.504	49	3.89459	56	3.24418	4.21239	-1.29939	-0.37783	0.295779	0.999939	X	75095854	75109777	1	Dkc1	dyskeratosis congenita 1, dyskerin [Source:MGI Symbol;Acc:MGI:1861727]	protein_coding	ENSMUST00000033776,ENSMUST00000131155,ENSMUST00000131867,ENSMUST00000132000,ENSMUST00000135389,ENSMUST00000137286,ENSMUST00000140609,ENSMUST00000145222,ENSMUST00000151327,ENSMUST00000153844,ENSMUST00000154422,ENSMUST00000154936
ENSMUSG00000078877	1.52359	1.40017	18	2.48915	30	0.77302	10	1.4922	23	2.01746	28	1.8956	27	1.55411	1.80175	-1.29882	-0.377198	0.410381	0.999939	2	176798612	176811223	1	Gm14295	predicted gene 14295 [Source:MGI Symbol;Acc:MGI:3709624]	protein_coding	ENSMUST00000118012,ENSMUST00000132883,ENSMUST00000179435
ENSMUSG00000030584	2.00789	0.189212	2	0.85692	10	1.14112	15	0.857219	13	0.460122	6	0.999497	14	0.729085	0.772279	-1.29846	-0.376803	0.765787	0.999939	7	29303951	29318243	1	Dpf1	D4, zinc and double PHD fingers family 1 [Source:MGI Symbol;Acc:MGI:1352748]	protein_coding	ENSMUST00000049977,ENSMUST00000065181,ENSMUST00000108230,ENSMUST00000108231,ENSMUST00000126169,ENSMUST00000128145,ENSMUST00000137848,ENSMUST00000138993,ENSMUST00000142958,ENSMUST00000154222,ENSMUST00000207677
ENSMUSG00000015994	30.3732	29.9333	395	25.83	316	26.4667	359	34.8285	548	35.0047	494	32.0184	464	27.41	33.9505	-1.23981	-0.310116	0.0145379	0.999939	8	25998722	26015650	-1	Fnta	farnesyltransferase, CAAX box, alpha [Source:MGI Symbol;Acc:MGI:104683]	protein_coding	ENSMUST00000016138,ENSMUST00000209247,ENSMUST00000209664,ENSMUST00000209860,ENSMUST00000211718
ENSMUSG00000035545	80.7526	30.9172	408	47.3754	580	57.8293	785	60.8626	958	44.6318	630	68.207	989	45.374	57.9005	-1.29844	-0.376781	0.102069	0.999939	7	4137039	4148177	1	Leng8	leukocyte receptor cluster (LRC) member 8 [Source:MGI Symbol;Acc:MGI:2142195]	protein_coding	ENSMUST00000037472,ENSMUST00000117274,ENSMUST00000121270,ENSMUST00000127723,ENSMUST00000128756,ENSMUST00000132086,ENSMUST00000144248,ENSMUST00000146434,ENSMUST00000154571,ENSMUST00000155881
ENSMUSG00000030270	0.754716	0.113527	1	0.122417	1	0.0368105	0	0.28574	4	0.035394	0	0.103396	1	0.0909182	0.14151	-1.29841	-0.376748	0.796398	0.999939	6	113282307	113305627	1	Cpne9	copine family member IX [Source:MGI Symbol;Acc:MGI:2443052]	protein_coding	ENSMUST00000041203,ENSMUST00000124574,ENSMUST00000128148,ENSMUST00000130191,ENSMUST00000132372,ENSMUST00000134523,ENSMUST00000136728,ENSMUST00000138388,ENSMUST00000155779,ENSMUST00000204050
ENSMUSG00000015968	28.6171	22.7432	300	23.3001	285	22.4176	304	30.5742	481	30.7574	434	27.6068	400	22.8203	29.6461	-1.29827	-0.376594	0.110161	0.999939	14	30039939	30491455	-1	Cacna1d	calcium channel, voltage-dependent, L type, alpha 1D subunit [Source:MGI Symbol;Acc:MGI:88293]	protein_coding	ENSMUST00000112249,ENSMUST00000112250,ENSMUST00000223573,ENSMUST00000223803,ENSMUST00000223985,ENSMUST00000224073,ENSMUST00000224198,ENSMUST00000224395,ENSMUST00000224785,ENSMUST00000224912,ENSMUST00000225353,ENSMUST00000225717
ENSMUSG00000042834	3.77159	3.82207	50	2.48915	30	3.79148	51	4.79408	75	3.99952	56	4.17031	60	3.36757	4.3213	-1.2982	-0.376511	0.161228	0.999939	18	33437019	33464029	-1	Nrep	neuronal regeneration related protein [Source:MGI Symbol;Acc:MGI:99444]	protein_coding	ENSMUST00000051087,ENSMUST00000168890,ENSMUST00000171533
ENSMUSG00000007039	8.93927	10.4823	138	9.18128	112	8.72408	118	12.6678	199	11.2907	159	12.7867	185	9.46256	12.2484	-1.29767	-0.375927	0.110015	0.999939	17	35059035	35062095	1	Ddah2	dimethylarginine dimethylaminohydrolase 2 [Source:MGI Symbol;Acc:MGI:1859016]	protein_coding	ENSMUST00000007255,ENSMUST00000173520,ENSMUST00000173562,ENSMUST00000174493
ENSMUSG00000051339	2.61415	4.42755	58	2.81559	34	3.57062	48	6.12753	96	3.64558	51	4.30818	62	3.60459	4.69376	-1.29708	-0.375269	0.271616	0.999939	5	113086323	113221236	-1	2900026A02Rik	RIKEN cDNA 2900026A02 gene [Source:MGI Symbol;Acc:MGI:1920194]	protein_coding	ENSMUST00000050125,ENSMUST00000211733,ENSMUST00000212276
ENSMUSG00000026748	26.7641	22.3648	295	18.7298	229	17.4114	236	23.4624	369	30.3326	428	22.437	325	19.502	25.4107	-1.29694	-0.375113	0.216494	0.999939	2	16356304	16755839	1	Plxdc2	plexin domain containing 2 [Source:MGI Symbol;Acc:MGI:1914698]	protein_coding	ENSMUST00000028081,ENSMUST00000114702,ENSMUST00000114703,ENSMUST00000126173
ENSMUSG00000103593	4.10512	2.00564	26	2.48915	30	2.76079	37	3.39713	53	2.3714	33	3.6878	53	2.41853	3.15211	-1.29676	-0.374916	0.40247	0.999939	8	84200869	84203049	1	Gm37352	predicted gene, 37352 [Source:MGI Symbol;Acc:MGI:5610580]	TEC	ENSMUST00000193908
ENSMUSG00000053931	9.21829	6.62241	87	7.79389	95	7.54615	102	8.85793	139	8.88389	125	10.7877	156	7.32081	9.50983	-1.29665	-0.37479	0.0701334	0.999939	3	121426497	121458207	1	Cnn3	calponin 3, acidic [Source:MGI Symbol;Acc:MGI:1919244]	protein_coding	ENSMUST00000029773,ENSMUST00000196671,ENSMUST00000197135,ENSMUST00000198393,ENSMUST00000198620,ENSMUST00000198649,ENSMUST00000199188,ENSMUST00000199499
ENSMUSG00000060301	2.5457	2.2327	29	2.24431	27	2.61354	35	2.95264	46	3.78716	53	2.58491	37	2.36352	3.10824	-1.29618	-0.374269	0.354002	0.999939	10	79064374	79097600	-1	2610008E11Rik	RIKEN cDNA 2610008E11 gene [Source:MGI Symbol;Acc:MGI:1919378]	protein_coding	ENSMUST00000039271,ENSMUST00000218854,ENSMUST00000219729,ENSMUST00000220220
ENSMUSG00000097680	1.16935	0.416266	5	1.67303	20	1.80371	24	1.74619	27	1.52194	21	0.999497	14	1.29767	1.42254	-1.29594	-0.373996	0.584791	0.999939	1	135248561	135266443	1	Gm26642	predicted gene, 26642 [Source:MGI Symbol;Acc:MGI:5477136]	antisense_RNA	ENSMUST00000180981
ENSMUSG00000040146	3.04673	2.00564	26	1.83626	22	2.53992	34	3.07964	48	2.3714	33	2.7917	40	2.12727	2.74758	-1.29584	-0.373886	0.280898	0.999939	9	21968711	21989446	-1	Rgl3	ral guanine nucleotide dissociation stimulator-like 3 [Source:MGI Symbol;Acc:MGI:1918996]	protein_coding	ENSMUST00000045726,ENSMUST00000213130,ENSMUST00000213558,ENSMUST00000214026,ENSMUST00000214089,ENSMUST00000214713,ENSMUST00000215851
ENSMUSG00000067276	1.53629	2.61112	34	2.97882	36	1.95096	26	3.84161	60	2.58376	36	3.20528	46	2.51363	3.21022	-1.2957	-0.373732	0.327827	0.999939	X	143802231	143827414	-1	Capn6	calpain 6 [Source:MGI Symbol;Acc:MGI:1100850]	protein_coding	ENSMUST00000087316,ENSMUST00000151154
ENSMUSG00000050821	1.95283	2.30838	30	2.40754	29	1.80371	24	2.50816	39	3.36243	47	2.58491	37	2.17321	2.8185	-1.29542	-0.373419	0.301544	0.999939	16	20693282	20703048	1	Fam131a	family with sequence similarity 131, member A [Source:MGI Symbol;Acc:MGI:1925658]	protein_coding	ENSMUST00000056518,ENSMUST00000118919,ENSMUST00000128273,ENSMUST00000149543
ENSMUSG00000019432	136.802	90.1026	1190	118.377	1450	104.652	1421	129.186	2034	122.64	1732	134.656	1953	104.377	128.828	-1.24099	-0.311489	0.038312	0.999939	17	35241746	35253707	1	Ddx39b	DEAD (Asp-Glu-Ala-Asp) box polypeptide 39B [Source:MGI Symbol;Acc:MGI:99240]	protein_coding	ENSMUST00000068056,ENSMUST00000172549,ENSMUST00000173731,ENSMUST00000174164,ENSMUST00000174757,ENSMUST00000174795
ENSMUSG00000032330	54.3287	48.0976	635	51.5376	631	64.8969	881	67.4028	1061	74.7167	1055	69.5167	1008	54.844	70.5454	-1.29529	-0.373281	0.0674352	0.999939	9	79755361	79759878	-1	Cox7a2	cytochrome c oxidase subunit VIIa 2 [Source:MGI Symbol;Acc:MGI:1316715]	protein_coding	ENSMUST00000034881,ENSMUST00000215452,ENSMUST00000215933
ENSMUSG00000024352	1.17613	1.2488	16	1.26498	15	1.73009	23	1.4922	23	1.94667	27	2.10239	30	1.41462	1.84709	-1.29526	-0.373244	0.307023	0.999939	18	35656690	35662186	-1	Spata24	spermatogenesis associated 24 [Source:MGI Symbol;Acc:MGI:1918492]	protein_coding	ENSMUST00000025209,ENSMUST00000096573
ENSMUSG00000039428	44.5755	45.9784	607	42.7236	523	39.9394	542	51.7189	814	56.241	794	51.8015	751	42.8805	53.2538	-1.24297	-0.313787	0.010122	0.999939	7	89139714	89404222	-1	Tmem135	transmembrane protein 135 [Source:MGI Symbol;Acc:MGI:1920009]	protein_coding	ENSMUST00000041968,ENSMUST00000117852,ENSMUST00000124477,ENSMUST00000136267,ENSMUST00000137723,ENSMUST00000139320,ENSMUST00000154434,ENSMUST00000156153,ENSMUST00000207335
ENSMUSG00000005802	6.22576	2.83817	37	2.97882	36	3.79148	51	4.79408	75	3.99952	56	3.61887	52	3.20282	4.13749	-1.29465	-0.372564	0.313796	0.999939	2	122681233	122702663	-1	Slc30a4	solute carrier family 30 (zinc transporter), member 4 [Source:MGI Symbol;Acc:MGI:1345282]	protein_coding	ENSMUST00000005952,ENSMUST00000099457
ENSMUSG00000074580	4.96444	2.98954	39	4.20299	51	4.67493	63	5.23856	82	4.84898	68	4.99748	72	3.95582	5.02834	-1.29459	-0.372492	0.262735	0.999939	3	65507257	65529379	-1	4931440P22Rik	RIKEN cDNA 4931440P22 gene [Source:MGI Symbol;Acc:MGI:1918254]	transcribed_processed_pseudogene	ENSMUST00000099076,ENSMUST00000147424,ENSMUST00000184377,ENSMUST00000193051,ENSMUST00000194448
ENSMUSG00000092837	0.743577	0.64332	8	0.775308	9	0.920262	12	0.603228	9	1.52194	21	1.13736	16	0.77963	1.08751	-1.29454	-0.372441	0.540726	0.999939	14	50807449	50807767	-1	Rpph1	ribonuclease P RNA component H1 [Source:MGI Symbol;Acc:MGI:1934664]	ribozyme	ENSMUST00000175096
ENSMUSG00000006014	4.33521	0.946058	12	1.83626	22	1.50923	20	2.31767	36	1.23879	17	1.8956	27	1.43051	1.81735	-1.2945	-0.372394	0.763825	0.999939	1	150449412	150466165	-1	Prg4	proteoglycan 4 (megakaryocyte stimulating factor, articular superficial zone protein) [Source:MGI Symbol;Acc:MGI:1891344]	protein_coding	ENSMUST00000006171,ENSMUST00000111901,ENSMUST00000111902,ENSMUST00000159035,ENSMUST00000161320,ENSMUST00000161611,ENSMUST00000162367,ENSMUST00000164600
ENSMUSG00000079414	0.698432	0.64332	8	0.938531	11	0.478536	6	0.539731	8	1.09721	15	1.06843	15	0.686796	0.901791	-1.29446	-0.372346	0.501622	0.999939	17	57092035	57105942	-1	Gm11110	predicted gene 11110 [Source:MGI Symbol;Acc:MGI:3779362]	protein_coding	ENSMUST00000112915
ENSMUSG00000055041	3.93358	4.50324	59	5.0191	61	2.90803	39	6.31802	99	4.28267	60	5.06641	73	4.14346	5.22237	-1.29436	-0.372237	0.185578	0.999939	15	76899910	76901305	1	Commd5	COMM domain containing 5 [Source:MGI Symbol;Acc:MGI:1913648]	protein_coding	ENSMUST00000068407,ENSMUST00000109793
[truncated: 11,837 more rows]
